# Supplementary material for: CNest: A novel copy number association discovery method uncovers 862 new associations from 200,629 whole-exome sequence datasets in the UK Biobank
Source: Cell Genom. 2022 Aug 10;2(8):100167. doi: 10.1016/j.xgen.2022.100167 (PMC9903682; doi:10.1016/j.xgen.2022.100167)
Supplement: Table S1. Comparison between sex classification and sex chromosome aneuploidy annotations, relating to Figure 1 [file mmc2.xlsx]

## Sheet: S1
Table S1. Comparison between sex classification and sex chromosome aneuploidy annotations The overal counts of samples classified into 4 different types (female, male, ambigous_low, ambigous_mid and ambigous_high) by the CNest sex classification split by sex classification from SNP arrays (f22001), self reported (f31) and two different annotation sources for sex chromosome aneuploidy (SNP array b…
exome_sex	snp_sex_f22001	self_reported_sex_f31	sex_chromosome_aneuploidy_f22019	ICD10_Q90_99	count
female	female	female	no	no	110206
male	male	male	no	no	89921
male	male	male	yes	no	56
female	female	male	yes	no	52
ambigous_high	female	female	yes	no	48
female	female	female	no	yes	30
ambigous_mid	female	female	yes	no	25
ambigous_mid	female	female	no	no	22
male	female	female	yes	no	21
female	male	male	yes	no	11
male	male	male	no	yes	11
male	female	female	yes	yes	6
female	female	male	yes	yes	4
female	male	male	yes	yes	4
ambigous_mid	male	male	yes	no	3
ambigous_high	female	female	no	no	2
female	female	female	yes	no	2
female	female	male	no	no	2
ambigous_mid	male	male	no	no	1
female	male	male	no	no	1
male	female	male	no	no	1
