# Supplementary material for: CNest: A novel copy number association discovery method uncovers 862 new associations from 200,629 whole-exome sequence datasets in the UK Biobank
Source: Cell Genom. 2022 Aug 10;2(8):100167. doi: 10.1016/j.xgen.2022.100167 (PMC9903682; doi:10.1016/j.xgen.2022.100167)
Supplement: Table S2. The total number of significant exon signals for all 79 traits and the associated genomic inflation measure, relating to Figure 2 [file mmc3.xlsx]

## Sheet: S2
Table S2. The total number of significant exon signals for all 79 traits and the associated genomic inflation measure Summary of the total number of signals obtained during exon level association testing across all 79 traits. The genomic inflation measure (lambda) is included for every association test genome wide.
trait	lambda	n_significant_exons
Acute_myocardial_infarction_131299	1.108	45
Alcohol_intake_1558	1.107	7
asthma_42015	1.085	43
b02_zoster_herpes_zoster_f130179-6447	1.043	6
b07_viral_warts_f130189-7464	0.986	3
Occurrences_of_cancer_40009	1.038	4
Chronotype_1180	1.014	106
Coffee_intake_1498	1.125	4
COPD_42017	1.055	1
Corneal_hysteresis_left_5264	0.987	5
Corneal_hysteresis_right_5256	0.991	6
Corneal_resistance_left_5265	1.023	5
Corneal_resistance_right_5257	1.013	5
d50_iron_deficiency_anaemia_f130623-10756	1.091	2
d64_other_anaemias_f130649-11149	1.055	4
d86_sarcoidosis_f130687-785	1.021	8
Diabetes_all_2976	1.082	17
Diabetes2_130708	1.143	2
e03_other_hypothyroidism_f130697-14505	1.027	76
e05_thyrotoxicosis_hyperthyroidism_f130701-3017	0.997	72
e10_insulindependent_diabetes_mellitus_f130707-1770	1.01	63
e11_noninsulindependent_diabetes_mellitus_f130709-15077	1.14	1
e14_unspecified_diabetes_mellitus_f130715-9475	1.093	76
e78_disorders_of_lipoprotein_metabolism_and_other_lipidaemias_f130815-44644	1.058	22
e80_disorders_of_porphyrin_and_bilirubin_metabolism_f130819-703	1.008	11
e83_disorders_of_mineral_metabolism_f130821-2783	1.055	3
f17_mental_and_behavioural_disorders_due_to_use_of_tobacco_f130869-16473	1.382	25
Fev_fvc_zscore_20258	1.092	51
Fluid_intelligence_20016	1.055	5
g35_multiple_sclerosis_f131043-884	1.003	24
h18_other_disorders_of_cornea_f131155-1482	0.984	1
h20_iridocyclitis_f131159-1164	1	3
h36_retinal_disorders_in_diseases_classified_elsewhere_f131185-1567	0.998	3
Haematocrit_percentage_30030	1.236	164
Hair_colour_1747	1.005	70
Heel_bone_density_3148	1.044	8
Standing_height_50	1.177	130
High_blood_pressure_2966	1.125	1
i10_essential_primary_hypertension_f131287-57684	1.11	2
i12_hypertensive_renal_disease_f131291-740	1.036	1
i20_angina_pectoris_f131297-12370	1.058	18
i21_acute_myocardial_infarction_f131299-6368	1.108	45
i25_chronic_ischaemic_heart_disease_f131307-16438	1.101	20
i35_nonrheumatic_aortic_valve_disorders_f131325-2487	1.011	18
i50_heart_failure_f131355-4949	1.035	1
i80_phlebitis_and_thrombophlebitis_f131397-7046	1.052	1
i86_varicose_veins_of_other_sites_f131409-841	1.038	1
Intra-ocular_pressure_left_5263	1.05	3
Intra-ocular_pressure_right_5255	1.025	4
j22_unspecified_acute_lower_respiratory_infection_f131463-24834	1.018	1
j33_nasal_polyp_f131471-3113	1.028	3
j45_asthma_f131495-27936	1.079	37
k70_alcoholic_liver_disease_f131659-679	1.009	1
k74_fibrosis_and_cirrhosis_of_liver_f131667-837	1.039	1
k76_other_diseases_of_liver_f131671-4880	1.07	1
k90_intestinal_malabsorption_f131689-1918	1.033	148
l30_other_dermatitis_f131741-19865	1.022	2
l40_psoriasis_f131743-5834	1.008	73
l71_rosacea_f131793-2349	1.066	6
m06_other_rheumatoid_arthritis_f131851-4464	1.024	17
m10_gout_f131859-7227	1.034	1
m35_other_systemic_involvement_of_connective_tissue_f131901-2423	1.024	4
m45_ankylosing_spondylitis_f131913-747	0.997	10
Mood_swings_1920	1.039	1
n39_other_disorders_of_urinary_system_f132071-19904	1.035	1
n92_excessive_frequent_and_irregular_menstruation_f132147-12443	1.044	1
Neuroticism_score_20127	1.017	36
o36_maternal_care_for_other_known_or_suspected_foetal_problems_f132225-1077	1.02	21
PulseRate_4194	1.215	28
Reaction_time_20023	1.029	34
Recurrent_depression_moderate_20124	1.143	3
Recurrent_depression_moderate_and_severe	1.201	5
Red_blood_cell_count_30010	1.289	261
Reticulocyte_count_30250	1.34	454
Risk_taking_2040	1.072	1
Smoking_1239	1.459	77
Volume_of_ventricular_cerebrospinal_fluid_25003	1.027	1
Volume_of_white_matter_25007	0.986	1
