# Supplementary material for: CNest: A novel copy number association discovery method uncovers 862 new associations from 200,629 whole-exome sequence datasets in the UK Biobank
Source: Cell Genom. 2022 Aug 10;2(8):100167. doi: 10.1016/j.xgen.2022.100167 (PMC9903682; doi:10.1016/j.xgen.2022.100167)
Supplement: Table S3. The total number of significant exon signals for all tested ICD10 disease codes and the associated genomic inflation measure, relating to Figure 3 [file mmc4.xlsx]

## Sheet: S3
Table S3. The total number of significant exon signals for all tested ICD10 disease codes and the associated genomic inflation measure Summary of the total number of signals obtained during exon level association testing across all ICD10 code. The genomic inflation measure (lambda) is included for every association test genome wide.
category	trait	lambda	n_significant_exons
2401-Certain_infectious_and_parasitic_diseases	a04_other_bacterial_intestinal_infections_f130009-3062	1.01	0
2401-Certain_infectious_and_parasitic_diseases	a08_viral_and_other_specified_intestinal_infections_f130017-2129	1.012	0
2401-Certain_infectious_and_parasitic_diseases	a09_diarrhoea_and_gastroenteritis_of_presumed_infectious_origin_f130019-8382	1.004	0
2401-Certain_infectious_and_parasitic_diseases	a15_respiratory_tuberculosis_bacteriologically_and_histologically_confirmed_f130021-1039	1.055	0
2401-Certain_infectious_and_parasitic_diseases	a37_whooping_cough_f130063-918	0.971	0
2401-Certain_infectious_and_parasitic_diseases	a38_scarlet_fever_f130065-576	1.018	0
2401-Certain_infectious_and_parasitic_diseases	a41_other_septicaemia_f130071-4818	0.98	0
2401-Certain_infectious_and_parasitic_diseases	a49_bacterial_infection_of_unspecified_site_f130083-857	0.985	0
2401-Certain_infectious_and_parasitic_diseases	a63_other_predominantly_sexually_transmitted_diseases_not_elsewhere_classified_f130107-765	1.003	0
2401-Certain_infectious_and_parasitic_diseases	b00_herpesviral_herpes_simplex_infections_f130175-1946	1.002	0
2401-Certain_infectious_and_parasitic_diseases	b01_varicella_chickenpox_f130177-4999	1.065	0
2401-Certain_infectious_and_parasitic_diseases	b02_zoster_herpes_zoster_f130179-6447	1.043	6
2401-Certain_infectious_and_parasitic_diseases	b05_measles_f130185-3570	1.01	0
2401-Certain_infectious_and_parasitic_diseases	b06_rubella_german_measles_f130187-1368	1	0
2401-Certain_infectious_and_parasitic_diseases	b07_viral_warts_f130189-7464	0.986	3
2401-Certain_infectious_and_parasitic_diseases	b26_mumps_f130217-2265	1.023	0
2401-Certain_infectious_and_parasitic_diseases	b27_infectious_mononucleosis_f130219-1439	0.997	0
2401-Certain_infectious_and_parasitic_diseases	b34_viral_infection_of_unspecified_site_f130225-4884	0.992	0
2401-Certain_infectious_and_parasitic_diseases	b35_dermatophytosis_f130227-13500	1.005	0
2401-Certain_infectious_and_parasitic_diseases	b36_other_superficial_mycoses_f130229-2486	0.995	0
2401-Certain_infectious_and_parasitic_diseases	b37_candidiasis_f130231-4281	1.001	0
2401-Certain_infectious_and_parasitic_diseases	b86_scabies_f130321-939	0.997	0
2401-Certain_infectious_and_parasitic_diseases	b95_streptococcus_and_staphylococcus_as_the_cause_of_diseases_classified_to_other_chapters_f130337-2832	1.003	0
2401-Certain_infectious_and_parasitic_diseases	b96_other_bacterial_agents_as_the_cause_of_diseases_classified_to_other_chapters_f130339-6165	1.007	0
2401-Certain_infectious_and_parasitic_diseases	b97_viral_agents_as_the_cause_of_diseases_classified_to_other_chapters_f130341-750	1.01	0
2401-Certain_infectious_and_parasitic_diseases	b98_other_specified_infectious_agents_as_the_cause_of_diseases_classified_to_other_chapters_f130343-1688	1.016	0
2403-Blood__blood-forming_organs_and_certain_immune_disorders	d50_iron_deficiency_anaemia_f130623-10756	1.091	2
2403-Blood__blood-forming_organs_and_certain_immune_disorders	d51_vitamin_b12_deficiency_anaemia_f130625-1367	1.02	0
2403-Blood__blood-forming_organs_and_certain_immune_disorders	d64_other_anaemias_f130649-11149	1.055	4
2403-Blood__blood-forming_organs_and_certain_immune_disorders	d68_other_coagulation_defects_f130657-944	1.01	0
2403-Blood__blood-forming_organs_and_certain_immune_disorders	d69_purpura_and_other_haemorrhagic_conditions_f130659-1910	1.005	0
2403-Blood__blood-forming_organs_and_certain_immune_disorders	d70_agranulocytosis_f130661-2640	1.02	0
2403-Blood__blood-forming_organs_and_certain_immune_disorders	d75_other_diseases_of_blood_and_bloodforming_organs_f130671-857	1.016	0
2403-Blood__blood-forming_organs_and_certain_immune_disorders	d86_sarcoidosis_f130687-785	1.021	8
2404-Endocrine__nutritional_and_metabolic_diseases	e03_other_hypothyroidism_f130697-14505	1.027	76
2404-Endocrine__nutritional_and_metabolic_diseases	e04_other_nontoxic_goitre_f130699-2153	1.028	0
2404-Endocrine__nutritional_and_metabolic_diseases	e05_thyrotoxicosis_hyperthyroidism_f130701-3017	0.997	72
2404-Endocrine__nutritional_and_metabolic_diseases	e07_other_disorders_of_thyroid_f130705-953	1.008	0
2404-Endocrine__nutritional_and_metabolic_diseases	e10_insulindependent_diabetes_mellitus_f130707-1770	1.01	63
2404-Endocrine__nutritional_and_metabolic_diseases	e11_noninsulindependent_diabetes_mellitus_f130709-15077	1.14	1
2404-Endocrine__nutritional_and_metabolic_diseases	e14_unspecified_diabetes_mellitus_f130715-9475	1.093	76
2404-Endocrine__nutritional_and_metabolic_diseases	e16_other_disorders_of_pancreatic_internal_secretion_f130719-1493	1.005	0
2404-Endocrine__nutritional_and_metabolic_diseases	e21_hyperparathyroidism_and_other_disorders_of_parathyroid_gland_f130723-946	1.029	0
2404-Endocrine__nutritional_and_metabolic_diseases	e28_ovarian_dysfunction_f130737-933	0.996	0
2404-Endocrine__nutritional_and_metabolic_diseases	e53_deficiency_of_other_b_group_vitamins_f130771-1371	1.006	0
2404-Endocrine__nutritional_and_metabolic_diseases	e55_vitamin_d_deficiency_f130775-1799	1.001	0
2404-Endocrine__nutritional_and_metabolic_diseases	e66_obesity_f130793-17009	1.114	0
2404-Endocrine__nutritional_and_metabolic_diseases	e78_disorders_of_lipoprotein_metabolism_and_other_lipidaemias_f130815-44644	1.058	22
2404-Endocrine__nutritional_and_metabolic_diseases	e80_disorders_of_porphyrin_and_bilirubin_metabolism_f130819-703	1.008	11
2404-Endocrine__nutritional_and_metabolic_diseases	e83_disorders_of_mineral_metabolism_f130821-2783	1.055	3
2404-Endocrine__nutritional_and_metabolic_diseases	e86_volume_depletion_f130827-3128	1.028	0
2404-Endocrine__nutritional_and_metabolic_diseases	e87_other_disorders_of_fluid_electrolyte_and_acidbase_balance_f130829-7146	1.003	0
2404-Endocrine__nutritional_and_metabolic_diseases	e89_postprocedural_endocrine_and_metabolic_disorders_not_elsewhere_classified_f130833-1216	1.01	0
2405-Mental_and_behavioural_disorders	f03_unspecified_dementia_f130843-1003	0.997	0
2405-Mental_and_behavioural_disorders	f05_delirium_not_induced_by_alcohol_and_other_psychoactive_substances_f130847-1620	0.996	0
2405-Mental_and_behavioural_disorders	f10_mental_and_behavioural_disorders_due_to_use_of_alcohol_f130855-4269	1.05	0
2405-Mental_and_behavioural_disorders	f17_mental_and_behavioural_disorders_due_to_use_of_tobacco_f130869-16473	1.382	25
2405-Mental_and_behavioural_disorders	f31_bipolar_affective_disorder_f130893-767	0.997	0
2405-Mental_and_behavioural_disorders	f32_depressive_episode_f130895-22673	1.031	0
2405-Mental_and_behavioural_disorders	f33_recurrent_depressive_disorder_f130897-1522	0.995	0
2405-Mental_and_behavioural_disorders	f40_phobic_anxiety_disorders_f130905-1528	1.005	0
2405-Mental_and_behavioural_disorders	f41_other_anxiety_disorders_f130907-11875	1.044	0
2405-Mental_and_behavioural_disorders	f43_reaction_to_severe_stress_and_adjustment_disorders_f130911-6113	1.001	0
2405-Mental_and_behavioural_disorders	f45_somatoform_disorders_f130915-1309	0.995	0
2405-Mental_and_behavioural_disorders	f52_sexual_dysfunction_not_caused_by_organic_disorder_or_disease_f130923-1019	0.991	0
2405-Mental_and_behavioural_disorders	f53_mental_and_behavioural_disorders_associated_with_the_puerperium_not_elsewhere_classified_f130925-605	1.007	0
2406-Nervous_system_disorders	g03_meningitis_due_to_other_and_unspecified_ca_f130999-910	1.048	0
2406-Nervous_system_disorders	g20_parkinsons_disease_f131023-1237	1.01	0
2406-Nervous_system_disorders	g25_other_extrapyramidal_and_movement_disorders_f131033-2069	1	0
2406-Nervous_system_disorders	g30_alzheimers_disease_f131037-830	1.047	0
2406-Nervous_system_disorders	g31_other_degenerative_diseases_of_nervous_system_not_elsewhere_classified_f131039-827	1.01	0
2406-Nervous_system_disorders	g35_multiple_sclerosis_f131043-884	1.003	24
2406-Nervous_system_disorders	g40_epilepsy_f131049-3001	0.985	0
2406-Nervous_system_disorders	g43_migraine_f131053-10247	1.001	0
2406-Nervous_system_disorders	g44_other_headache_syndromes_f131055-2444	0.979	0
2406-Nervous_system_disorders	g45_transient_cerebral_ischaemic_attacks_and_related_syndromes_f131057-3474	0.978	0
2406-Nervous_system_disorders	g47_sleep_disorders_f131061-7549	1.032	0
2406-Nervous_system_disorders	g50_disorders_of_trigeminal_nerve_f131063-1303	1.03	0
2406-Nervous_system_disorders	g51_facial_nerve_disorders_f131065-1391	0.988	0
2406-Nervous_system_disorders	g55_nerve_root_and_plexus_compressions_in_diseases_classified_elsewhere_f131073-3108	0.984	0
2406-Nervous_system_disorders	g56_mononeuropathies_of_upper_limb_f131075-9831	1.011	0
2406-Nervous_system_disorders	g57_mononeuropathies_of_lower_limb_f131077-2089	0.997	0
2406-Nervous_system_disorders	g62_other_polyneuropathies_f131087-1710	0.995	0
2406-Nervous_system_disorders	g81_hemiplegia_f131103-1337	1.001	0
2406-Nervous_system_disorders	g93_other_disorders_of_brain_f131115-1929	0.999	0
2406-Nervous_system_disorders	g95_other_diseases_of_spinal_cord_f131119-640	0.999	0
2406-Nervous_system_disorders	g98_other_disorders_of_nervous_system_not_elsewhere_classified_f131125-750	1.028	0
2406-Nervous_system_disorders	g99_other_disorders_of_nervous_system_in_diseases_classified_elsewhere_f131127-823	1.002	0
2407-Eye_and_adnexa_disorders	h00_hordeolum_and_chalazion_f131129-5273	0.988	0
2407-Eye_and_adnexa_disorders	h01_other_inflammation_of_eyelid_f131131-2007	1.016	0
2407-Eye_and_adnexa_disorders	h02_other_disorders_of_eyelid_f131133-5052	0.99	0
2407-Eye_and_adnexa_disorders	h04_disorders_of_lachrymal_system_f131137-6304	1.017	0
2407-Eye_and_adnexa_disorders	h10_conjunctivitis_f131143-9612	0.998	0
2407-Eye_and_adnexa_disorders	h11_other_disorders_of_conjunctiva_f131145-3525	1.012	0
2407-Eye_and_adnexa_disorders	h16_keratitis_f131151-644	1.02	0
2407-Eye_and_adnexa_disorders	h18_other_disorders_of_cornea_f131155-1482	0.984	1
2407-Eye_and_adnexa_disorders	h20_iridocyclitis_f131159-1164	1	3
2407-Eye_and_adnexa_disorders	h25_senile_cataract_f131165-9655	1.019	0
2407-Eye_and_adnexa_disorders	h26_other_cataract_f131167-16287	1.015	0
2407-Eye_and_adnexa_disorders	h33_retinal_detachments_and_breaks_f131179-2921	0.98	0
2407-Eye_and_adnexa_disorders	h34_retinal_vascular_occlusions_f131181-925	1.003	0
2407-Eye_and_adnexa_disorders	h35_other_retinal_disorders_f131183-5826	1.023	0
2407-Eye_and_adnexa_disorders	h36_retinal_disorders_in_diseases_classified_elsewhere_f131185-1567	0.998	3
2407-Eye_and_adnexa_disorders	h40_glaucoma_f131187-7016	1.007	0
2407-Eye_and_adnexa_disorders	h43_disorders_of_vitreous_body_f131191-4606	1.015	0
2407-Eye_and_adnexa_disorders	h44_disorders_of_globe_f131193-897	0.995	0
2407-Eye_and_adnexa_disorders	h50_other_strabismus_f131205-1021	1.011	0
2407-Eye_and_adnexa_disorders	h52_disorders_of_refraction_and_accommodation_f131209-3675	1.03	0
2407-Eye_and_adnexa_disorders	h53_visual_disturbances_f131211-4865	1.021	0
2407-Eye_and_adnexa_disorders	h54_blindness_and_low_vision_f131213-1328	1.002	0
2407-Eye_and_adnexa_disorders	h57_other_disorders_of_eye_and_adnexa_f131217-3376	1.018	0
2408-Ear_and_mastoid_process_disorders	h60_otitis_externa_f131223-8860	1	0
2408-Ear_and_mastoid_process_disorders	h61_other_disorders_of_external_ear_f131225-12513	0.994	0
2408-Ear_and_mastoid_process_disorders	h65_nonsuppurative_otitis_media_f131229-2406	1.017	0
2408-Ear_and_mastoid_process_disorders	h66_suppurative_and_unspecified_otitis_media_f131231-4218	0.991	0
2408-Ear_and_mastoid_process_disorders	h68_eustachian_salpingitis_and_obstruction_f131235-1029	1.001	0
2408-Ear_and_mastoid_process_disorders	h69_other_disorders_of_eustachian_tube_f131237-1006	1.017	0
2408-Ear_and_mastoid_process_disorders	h72_perforation_of_tympanic_membrane_f131243-852	1.017	0
2408-Ear_and_mastoid_process_disorders	h81_disorders_of_vestibular_function_f131253-5013	0.987	0
2408-Ear_and_mastoid_process_disorders	h83_other_diseases_of_inner_ear_f131257-4918	1.002	0
2408-Ear_and_mastoid_process_disorders	h90_conductive_and_sensorineural_hearing_loss_f131259-3132	1.002	0
2408-Ear_and_mastoid_process_disorders	h91_other_hearing_loss_f131261-6286	0.997	0
2408-Ear_and_mastoid_process_disorders	h92_otalgia_and_effusion_of_ear_f131263-6767	0.998	0
2408-Ear_and_mastoid_process_disorders	h93_other_disorders_of_ear_not_elsewhere_classified_f131265-6110	1.013	0
2409-Circulatory_system_disorders	i00_rheumatic_fever_without_mention_of_heart_involvement_f131271-626	0.986	0
2409-Circulatory_system_disorders	i08_multiple_valve_diseases_f131283-2243	1.028	0
2409-Circulatory_system_disorders	i10_essential_primary_hypertension_f131287-57684	1.11	2
2409-Circulatory_system_disorders	i12_hypertensive_renal_disease_f131291-740	1.036	1
2409-Circulatory_system_disorders	i20_angina_pectoris_f131297-12370	1.058	18
2409-Circulatory_system_disorders	i21_acute_myocardial_infarction_f131299-6368	1.108	45
2409-Circulatory_system_disorders	i24_other_acute_ischaemic_heart_diseases_f131305-1503	1.026	0
2409-Circulatory_system_disorders	i25_chronic_ischaemic_heart_disease_f131307-16438	1.101	20
2409-Circulatory_system_disorders	i26_pulmonary_embolism_f131309-3845	1.027	0
2409-Circulatory_system_disorders	i27_other_pulmonary_heart_diseases_f131311-850	1.027	0
2409-Circulatory_system_disorders	i31_other_diseases_of_pericardium_f131317-1100	0.996	0
2409-Circulatory_system_disorders	i34_nonrheumatic_mitral_valve_disorders_f131323-2313	0.995	0
2409-Circulatory_system_disorders	i35_nonrheumatic_aortic_valve_disorders_f131325-2487	1.011	18
2409-Circulatory_system_disorders	i42_cardiomyopathy_f131339-1042	1.021	0
2409-Circulatory_system_disorders	i44_atrioventricular_and_left_bundlebranch_block_f131343-3588	1.004	0
2409-Circulatory_system_disorders	i45_other_conduction_disorders_f131345-2308	0.988	0
2409-Circulatory_system_disorders	i46_cardiac_arrest_f131347-864	1.01	0
2409-Circulatory_system_disorders	i47_paroxysmal_tachycardia_f131349-2671	0.992	0
2409-Circulatory_system_disorders	i48_atrial_fibrillation_and_flutter_f131351-12219	1	0
2409-Circulatory_system_disorders	i49_other_cardiac_arrhythmias_f131353-4150	0.992	0
2409-Circulatory_system_disorders	i50_heart_failure_f131355-4949	1.035	1
2409-Circulatory_system_disorders	i51_complications_and_illdefined_descriptions_of_heart_disease_f131357-5249	0.998	0
2409-Circulatory_system_disorders	i60_subarachnoid_haemorrhage_f131361-670	0.981	0
2409-Circulatory_system_disorders	i61_intracerebral_haemorrhage_f131363-671	1	0
2409-Circulatory_system_disorders	i63_cerebral_infarction_f131367-2983	1.017	0
2409-Circulatory_system_disorders	i64_stroke_not_specified_as_haemorrhage_or_infarction_f131369-3155	1.01	0
2409-Circulatory_system_disorders	i65_occlusion_and_stenosis_of_precerebral_arteries_not_resulting_in_cerebral_infarction_f131371-830	0.983	0
2409-Circulatory_system_disorders	i67_other_cerebrovascular_diseases_f131375-2993	1.008	0
2409-Circulatory_system_disorders	i69_sequelae_of_cerebrovascular_disease_f131379-990	0.997	0
2409-Circulatory_system_disorders	i70_atherosclerosis_f131381-1052	0.999	0
2409-Circulatory_system_disorders	i71_aortic_aneurysm_and_dissection_f131383-1398	1.004	0
2409-Circulatory_system_disorders	i73_other_peripheral_vascular_diseases_f131387-4478	1.021	0
2409-Circulatory_system_disorders	i74_arterial_embolism_and_thrombosis_f131389-633	1.035	0
2409-Circulatory_system_disorders	i77_other_disorders_of_arteries_and_arterioles_f131391-1107	1.012	0
2409-Circulatory_system_disorders	i78_diseases_of_capillaries_f131393-1143	1.017	0
2409-Circulatory_system_disorders	i80_phlebitis_and_thrombophlebitis_f131397-7046	1.052	1
2409-Circulatory_system_disorders	i83_varicose_veins_of_lower_extremities_f131403-9517	1.039	0
2409-Circulatory_system_disorders	i84_haemorrhoids_f131405-12304	0.992	0
2409-Circulatory_system_disorders	i86_varicose_veins_of_other_sites_f131409-841	1.038	1
2409-Circulatory_system_disorders	i87_other_disorders_of_veins_f131411-701	0.978	0
2409-Circulatory_system_disorders	i89_other_noninfective_disorders_of_lymphatic_vessels_and_lymph_nodes_f131415-927	0.998	0
2409-Circulatory_system_disorders	i95_hypotension_f131417-6021	1.005	0
2410-Respiratory_system_disorders	j00_acute_nasopharyngitis_common_cold_f131425-2198	0.991	0
2410-Respiratory_system_disorders	j01_acute_sinusitis_f131427-9895	0.991	0
2410-Respiratory_system_disorders	j02_acute_pharyngitis_f131429-10075	0.998	0
2410-Respiratory_system_disorders	j03_acute_tonsillitis_f131431-7261	1.014	0
2410-Respiratory_system_disorders	j04_acute_laryngitis_and_tracheitis_f131433-1773	1.006	0
2410-Respiratory_system_disorders	j06_acute_upper_respiratory_infections_of_multiple_and_unspecified_sites_f131437-21663	1.043	0
2410-Respiratory_system_disorders	j11_influenza_virus_not_identified_f131443-4518	1.025	0
2410-Respiratory_system_disorders	j18_pneumonia_organism_unspecified_f131457-11848	1.036	0
2410-Respiratory_system_disorders	j20_acute_bronchitis_f131459-2033	1.008	0
2410-Respiratory_system_disorders	j22_unspecified_acute_lower_respiratory_infection_f131463-24834	1.018	1
2410-Respiratory_system_disorders	j30_vasomotor_and_allergic_rhinitis_f131465-20303	1.011	0
2410-Respiratory_system_disorders	j31_chronic_rhinitis_nasopharyngitis_and_pharyngitis_f131467-2717	1.017	0
2410-Respiratory_system_disorders	j32_chronic_sinusitis_f131469-5535	1.024	0
2410-Respiratory_system_disorders	j33_nasal_polyp_f131471-3113	1.028	3
2410-Respiratory_system_disorders	j34_other_disorders_of_nose_and_nasal_sin_f131473-7307	1.009	0
2410-Respiratory_system_disorders	j35_chronic_diseases_of_tonsils_and_adenoids_f131475-786	0.986	0
2410-Respiratory_system_disorders	j38_diseases_of_vocal_cords_and_larynx_not_elsewhere_classified_f131481-1390	1.002	0
2410-Respiratory_system_disorders	j39_other_diseases_of_upper_respiratory_tract_f131483-734	0.979	0
2410-Respiratory_system_disorders	j40_bronchitis_not_specified_as_acute_or_chronic_f131485-3919	0.989	0
2410-Respiratory_system_disorders	j43_emphysema_f131491-1503	1.047	0
2410-Respiratory_system_disorders	j44_other_chronic_obstructive_pulmonary_disease_f131493-7076	1.076	0
2410-Respiratory_system_disorders	j45_asthma_f131495-27936	1.079	37
2410-Respiratory_system_disorders	j47_bronchiectasis_f131499-2142	0.995	0
2410-Respiratory_system_disorders	j69_pneumonitis_due_to_solids_and_liquids_f131519-856	0.983	0
2410-Respiratory_system_disorders	j84_other_interstitial_pulmonary_diseases_f131529-1223	1.014	0
2410-Respiratory_system_disorders	j90_pleural_effusion_not_elsewhere_classified_f131535-4950	1.014	0
2410-Respiratory_system_disorders	j92_pleural_plaque_f131539-823	1.006	0
2410-Respiratory_system_disorders	j93_pneumothorax_f131541-1196	1.023	0
2410-Respiratory_system_disorders	j96_respiratory_failure_not_elsewhere_classified_f131547-2383	1.026	0
2410-Respiratory_system_disorders	j98_other_respiratory_disorders_f131549-7569	1.011	0
2411-Digestive_system_disorders	k01_embedded_and_impacted_teeth_f131555-1101	0.99	0
2411-Digestive_system_disorders	k02_dental_caries_f131557-2320	0.979	0
2411-Digestive_system_disorders	k04_diseases_of_pulp_and_periapical_tissues_f131561-3253	0.998	0
2411-Digestive_system_disorders	k05_gingivitis_and_periodontal_diseases_f131563-818	1.039	0
2411-Digestive_system_disorders	k07_dentofacial_anomalies_including_malocclusion_f131567-1044	1	0
2411-Digestive_system_disorders	k08_other_disorders_of_teeth_and_supporting_structures_f131569-1894	1	0
2411-Digestive_system_disorders	k10_other_diseases_of_jaws_f131573-790	1.003	0
2411-Digestive_system_disorders	k11_diseases_of_salivary_glands_f131575-1438	0.976	0
2411-Digestive_system_disorders	k12_stomatitis_and_related_lesions_f131577-1591	1.008	0
2411-Digestive_system_disorders	k13_other_diseases_of_lip_and_oral_mucosa_f131579-3072	0.995	0
2411-Digestive_system_disorders	k14_diseases_of_tongue_f131581-1525	1.009	0
2411-Digestive_system_disorders	k20_oesophagitis_f131583-6544	0.993	0
2411-Digestive_system_disorders	k21_gastrooesophageal_reflux_disease_f131585-28547	1.029	0
2411-Digestive_system_disorders	k22_other_diseases_of_oesophagus_f131587-8229	1.007	0
2411-Digestive_system_disorders	k25_gastric_ulcer_f131591-4495	0.997	0
2411-Digestive_system_disorders	k26_duodenal_ulcer_f131593-3593	1.018	0
2411-Digestive_system_disorders	k27_peptic_ulcer_site_unspecified_f131595-684	1.023	0
2411-Digestive_system_disorders	k29_gastritis_and_duodenitis_f131599-22353	1.014	0
2411-Digestive_system_disorders	k30_dyspepsia_f131601-7765	0.995	0
2411-Digestive_system_disorders	k31_other_diseases_of_stomach_and_duodenum_f131603-6912	1.035	0
2411-Digestive_system_disorders	k35_acute_appendicitis_f131605-2030	0.983	0
2411-Digestive_system_disorders	k37_unspecified_appendicitis_f131609-3041	1.054	0
2411-Digestive_system_disorders	k40_inguinal_hernia_f131613-12038	1.019	0
2411-Digestive_system_disorders	k41_femoral_hernia_f131615-600	1.018	0
2411-Digestive_system_disorders	k42_umbilical_hernia_f131617-3300	1.027	0
2411-Digestive_system_disorders	k43_ventral_hernia_f131619-2801	0.995	0
2411-Digestive_system_disorders	k44_diaphragmatic_hernia_f131621-20992	1.013	0
2411-Digestive_system_disorders	k46_unspecified_abdominal_hernia_f131625-901	0.986	0
2411-Digestive_system_disorders	k50_crohns_disease_regional_enteritis_f131627-1197	1.005	0
2411-Digestive_system_disorders	k51_ulcerative_colitis_f131629-2367	1.023	0
2411-Digestive_system_disorders	k52_other_noninfective_gastroenteritis_and_colitis_f131631-10719	1.005	0
2411-Digestive_system_disorders	k55_vascular_disorders_of_intestine_f131633-989	0.998	0
2411-Digestive_system_disorders	k56_paralytic_ileus_and_intestinal_obstruction_without_hernia_f131635-3418	1.019	0
2411-Digestive_system_disorders	k57_diverticular_disease_of_intestine_f131637-24065	1.01	0
2411-Digestive_system_disorders	k58_irritable_bowel_syndrome_f131639-13824	0.982	0
2411-Digestive_system_disorders	k59_other_functional_intestinal_disorders_f131641-12139	1.029	0
2411-Digestive_system_disorders	k60_fissure_and_fistula_of_anal_and_rectal_regions_f131643-2739	1.027	0
2411-Digestive_system_disorders	k61_abscess_of_anal_and_rectal_regions_f131645-1216	1.015	0
2411-Digestive_system_disorders	k62_other_diseases_of_anus_and_rectum_f131647-17756	0.997	0
2411-Digestive_system_disorders	k63_other_diseases_of_intestine_f131649-12779	1.012	0
2411-Digestive_system_disorders	k64_haemorrhoids_and_perianal_venous_thrombosis_f131651-18027	1.01	0
2411-Digestive_system_disorders	k65_peritonitis_f131653-1268	1.017	0
2411-Digestive_system_disorders	k66_other_disorders_of_peritoneum_f131655-2927	1.001	0
2411-Digestive_system_disorders	k70_alcoholic_liver_disease_f131659-679	1.009	1
2411-Digestive_system_disorders	k74_fibrosis_and_cirrhosis_of_liver_f131667-837	1.039	1
2411-Digestive_system_disorders	k75_other_inflammatory_liver_diseases_f131669-986	0.989	0
2411-Digestive_system_disorders	k76_other_diseases_of_liver_f131671-4880	1.07	1
2411-Digestive_system_disorders	k80_cholelithiasis_f131675-12307	1.016	0
2411-Digestive_system_disorders	k81_cholecystitis_f131677-2271	1.006	0
2411-Digestive_system_disorders	k82_other_diseases_of_gallbladder_f131679-1547	1.03	0
2411-Digestive_system_disorders	k83_other_diseases_of_biliary_tract_f131681-1744	1.001	0
2411-Digestive_system_disorders	k85_acute_pancreatitis_f131683-1550	1.001	0
2411-Digestive_system_disorders	k86_other_diseases_of_pancreas_f131685-1066	1.027	0
2411-Digestive_system_disorders	k90_intestinal_malabsorption_f131689-1918	1.033	148
2411-Digestive_system_disorders	k91_postprocedural_disorders_of_digestive_system_not_elsewhere_classified_f131691-1164	1.002	0
2411-Digestive_system_disorders	k92_other_diseases_of_digestive_system_f131693-8362	1.027	0
2412-Skin_and_subcutaneous_tissue_disorders	l01_impetigo_f131699-590	1.019	0
2412-Skin_and_subcutaneous_tissue_disorders	l02_cutaneous_abscess_furuncle_and_carbuncle_f131701-4913	1.024	0
2412-Skin_and_subcutaneous_tissue_disorders	l03_cellulitis_f131703-12110	1.02	0
2412-Skin_and_subcutaneous_tissue_disorders	l05_pilonidal_cyst_f131707-656	1.071	0
2412-Skin_and_subcutaneous_tissue_disorders	l08_other_local_infections_of_skin_and_subcutaneous_tissue_f131709-6030	1.013	0
2412-Skin_and_subcutaneous_tissue_disorders	l20_atopic_dermatitis_f131721-5550	0.99	0
2412-Skin_and_subcutaneous_tissue_disorders	l21_seborrhoeic_dermatitis_f131723-4135	1.022	0
2412-Skin_and_subcutaneous_tissue_disorders	l25_unspecified_contact_dermatitis_f131731-1216	1.027	0
2412-Skin_and_subcutaneous_tissue_disorders	l28_lichen_simplex_chronicus_and_prurigo_f131737-654	0.99	0
2412-Skin_and_subcutaneous_tissue_disorders	l29_pruritus_f131739-5144	1.031	0
2412-Skin_and_subcutaneous_tissue_disorders	l30_other_dermatitis_f131741-19865	1.022	2
2412-Skin_and_subcutaneous_tissue_disorders	l40_psoriasis_f131743-5834	1.008	73
2412-Skin_and_subcutaneous_tissue_disorders	l42_pityriasis_rosea_f131747-725	1.023	0
2412-Skin_and_subcutaneous_tissue_disorders	l43_lichen_planus_f131749-1044	0.993	0
2412-Skin_and_subcutaneous_tissue_disorders	l50_urticaria_f131755-4563	1.001	0
2412-Skin_and_subcutaneous_tissue_disorders	l53_other_erythematous_conditions_f131761-591	0.99	0
2412-Skin_and_subcutaneous_tissue_disorders	l57_skin_changes_due_to_chronic_exposure_to_nonionising_radiation_f131769-8030	1.021	0
2412-Skin_and_subcutaneous_tissue_disorders	l60_nail_disorders_f131775-4558	1.001	0
2412-Skin_and_subcutaneous_tissue_disorders	l65_other_nonscarring_hair_loss_f131783-1385	0.974	0
2412-Skin_and_subcutaneous_tissue_disorders	l70_acne_f131791-2422	1.01	0
2412-Skin_and_subcutaneous_tissue_disorders	l71_rosacea_f131793-2349	1.066	6
2412-Skin_and_subcutaneous_tissue_disorders	l72_follicular_cysts_of_skin_and_subcutaneous_tissue_f131795-6224	0.992	0
2412-Skin_and_subcutaneous_tissue_disorders	l73_other_follicular_disorders_f131797-1470	0.998	0
2412-Skin_and_subcutaneous_tissue_disorders	l81_other_disorders_of_pigmentation_f131805-1943	1.011	0
2412-Skin_and_subcutaneous_tissue_disorders	l82_seborrhoeic_keratosis_f131807-12722	0.987	0
2412-Skin_and_subcutaneous_tissue_disorders	l84_corns_and_callosities_f131811-1527	0.991	0
2412-Skin_and_subcutaneous_tissue_disorders	l85_other_epidermal_thickening_f131813-1528	1.003	0
2412-Skin_and_subcutaneous_tissue_disorders	l89_decubitus_ulcer_f131821-1401	1.011	0
2412-Skin_and_subcutaneous_tissue_disorders	l90_atrophic_disorders_of_skin_f131823-2441	1.003	0
2412-Skin_and_subcutaneous_tissue_disorders	l91_hypertrophic_disorders_of_skin_f131825-2025	0.983	0
2412-Skin_and_subcutaneous_tissue_disorders	l92_granulomatous_disorders_of_skin_and_subcutaneous_tissue_f131827-753	1.013	0
2412-Skin_and_subcutaneous_tissue_disorders	l97_ulcer_of_lower_limb_not_elsewhere_classified_f131835-987	1.055	0
2412-Skin_and_subcutaneous_tissue_disorders	l98_other_disorders_of_skin_and_subcutaneous_tissue_not_elsewhere_classified_f131837-19236	1.006	0
2413-Musculoskeletal_system_and_connective_tissue_disorders	m06_other_rheumatoid_arthritis_f131851-4464	1.024	17
2413-Musculoskeletal_system_and_connective_tissue_disorders	m10_gout_f131859-7227	1.034	1
2413-Musculoskeletal_system_and_connective_tissue_disorders	m13_other_arthritis_f131865-15703	1.012	0
2413-Musculoskeletal_system_and_connective_tissue_disorders	m15_polyarthrosis_f131869-5379	1.026	0
2413-Musculoskeletal_system_and_connective_tissue_disorders	m16_coxarthrosis_arthrosis_of_hip_f131871-9367	1.03	0
2413-Musculoskeletal_system_and_connective_tissue_disorders	m17_gonarthrosis_arthrosis_of_knee_f131873-16735	1.03	0
2413-Musculoskeletal_system_and_connective_tissue_disorders	m18_arthrosis_of_first_carpometacarpal_joint_f131875-1053	0.979	0
2413-Musculoskeletal_system_and_connective_tissue_disorders	m19_other_arthrosis_f131877-32030	1.014	0
2413-Musculoskeletal_system_and_connective_tissue_disorders	m20_acquired_deformities_of_fingers_and_toes_f131879-8827	1.026	0
2413-Musculoskeletal_system_and_connective_tissue_disorders	m21_other_acquired_deformities_of_limbs_f131881-2014	1.011	0
2413-Musculoskeletal_system_and_connective_tissue_disorders	m22_disorders_of_patella_f131883-1344	1.016	0
2413-Musculoskeletal_system_and_connective_tissue_disorders	m23_internal_derangement_of_knee_f131885-9360	0.996	0
2413-Musculoskeletal_system_and_connective_tissue_disorders	m24_other_specific_joint_derangements_f131887-2013	0.988	0
2413-Musculoskeletal_system_and_connective_tissue_disorders	m25_other_joint_disorders_not_elsewhere_classified_f131889-36288	1.008	0
2413-Musculoskeletal_system_and_connective_tissue_disorders	m31_other_necrotising_vasculopathies_f131893-674	1.002	0
2413-Musculoskeletal_system_and_connective_tissue_disorders	m35_other_systemic_involvement_of_connective_tissue_f131901-2423	1.024	4
2413-Musculoskeletal_system_and_connective_tissue_disorders	m41_scoliosis_f131907-1479	0.994	0
2413-Musculoskeletal_system_and_connective_tissue_disorders	m43_other_deforming_dorsopathies_f131911-2454	1.001	0
2413-Musculoskeletal_system_and_connective_tissue_disorders	m45_ankylosing_spondylitis_f131913-747	0.997	10
2413-Musculoskeletal_system_and_connective_tissue_disorders	m46_other_inflammatory_spondylopathies_f131915-1767	1.01	0
2413-Musculoskeletal_system_and_connective_tissue_disorders	m47_spondylosis_f131917-12950	1.004	0
2413-Musculoskeletal_system_and_connective_tissue_disorders	m48_other_spondylopathies_f131919-5765	1.029	0
2413-Musculoskeletal_system_and_connective_tissue_disorders	m50_cervical_disk_disorders_f131923-1775	0.988	0
2413-Musculoskeletal_system_and_connective_tissue_disorders	m51_other_intervertebral_disk_disorders_f131925-10334	0.979	0
2413-Musculoskeletal_system_and_connective_tissue_disorders	m53_other_dorsopathies_not_elsewhere_classified_f131927-2598	1.01	0
2413-Musculoskeletal_system_and_connective_tissue_disorders	m54_dorsalgia_f131929-30271	1.01	0
2413-Musculoskeletal_system_and_connective_tissue_disorders	m62_other_disorders_of_muscle_f131935-1852	0.989	0
2413-Musculoskeletal_system_and_connective_tissue_disorders	m65_synovitis_and_tenosynovitis_f131939-7846	1.014	0
2413-Musculoskeletal_system_and_connective_tissue_disorders	m66_spontaneous_rupture_of_synovium_and_tendon_f131941-612	1.009	0
2413-Musculoskeletal_system_and_connective_tissue_disorders	m67_other_disorders_of_synovium_and_tendon_f131943-4929	1.014	0
2413-Musculoskeletal_system_and_connective_tissue_disorders	m70_soft_tissue_disorders_related_to_use_overuse_and_pressure_f131947-6781	1.002	0
2413-Musculoskeletal_system_and_connective_tissue_disorders	m71_other_bursopathies_f131949-1408	0.996	0
2413-Musculoskeletal_system_and_connective_tissue_disorders	m72_fibroblastic_disorders_f131951-10153	0.999	0
2413-Musculoskeletal_system_and_connective_tissue_disorders	m75_shoulder_lesions_f131955-13805	0.995	0
2413-Musculoskeletal_system_and_connective_tissue_disorders	m76_enthesopathies_of_lower_limb_excluding_foot_f131957-3348	0.994	0
2413-Musculoskeletal_system_and_connective_tissue_disorders	m77_other_enthesopathies_f131959-13631	1.026	0
2413-Musculoskeletal_system_and_connective_tissue_disorders	m79_other_soft_tissue_disorders_not_elsewhere_classified_f131961-34540	1.039	0
2413-Musculoskeletal_system_and_connective_tissue_disorders	m80_osteoporosis_with_pathological_fracture_f131963-770	1.003	0
2413-Musculoskeletal_system_and_connective_tissue_disorders	m81_osteoporosis_without_pathological_fracture_f131965-8624	1.055	0
2413-Musculoskeletal_system_and_connective_tissue_disorders	m84_disorders_of_continuity_of_bone_f131971-1461	1.009	0
2413-Musculoskeletal_system_and_connective_tissue_disorders	m85_other_disorders_of_bone_density_and_structure_f131973-5869	0.995	0
2413-Musculoskeletal_system_and_connective_tissue_disorders	m86_osteomyelitis_f131975-905	0.986	0
2413-Musculoskeletal_system_and_connective_tissue_disorders	m89_other_disorders_of_bone_f131981-2283	0.996	0
2413-Musculoskeletal_system_and_connective_tissue_disorders	m94_other_disorders_of_cartilage_f131991-1082	1.018	0
2413-Musculoskeletal_system_and_connective_tissue_disorders	m95_other_acquired_deformities_of_musculoskeletal_system_and_connective_tissue_f131993-829	0.998	0
2414-Genitourinary_system_disorders	n10_acute_tubulointerstitial_nephritis_f132017-612	1.012	0
2414-Genitourinary_system_disorders	n12_tubulointerstitial_nephritis_not_specified_as_acute_or_chronic_f132021-939	0.98	0
2414-Genitourinary_system_disorders	n13_obstructive_and_reflux_uropathy_f132023-2388	1	0
2414-Genitourinary_system_disorders	n17_acute_renal_failure_f132031-6104	1.032	0
2414-Genitourinary_system_disorders	n18_chronic_renal_failure_f132033-9039	1.07	0
2414-Genitourinary_system_disorders	n19_unspecified_renal_failure_f132035-1251	1.015	0
2414-Genitourinary_system_disorders	n20_calculus_of_kidney_and_ureter_f132037-3451	1.013	0
2414-Genitourinary_system_disorders	n21_calculus_of_lower_urinary_tract_f132039-585	0.992	0
2414-Genitourinary_system_disorders	n23_unspecified_renal_colic_f132043-2324	1.037	0
2414-Genitourinary_system_disorders	n28_other_disorders_of_kidney_and_ureter_not_elsewhere_classified_f132051-3320	1.014	0
2414-Genitourinary_system_disorders	n30_cystitis_f132055-7358	1.002	0
2414-Genitourinary_system_disorders	n31_neuromuscular_dysfunction_of_bladder_not_elsewhere_classified_f132057-1974	0.983	0
2414-Genitourinary_system_disorders	n32_other_disorders_of_bladder_f132059-7421	1.007	0
2414-Genitourinary_system_disorders	n35_urethral_stricture_f132065-2115	1.017	0
2414-Genitourinary_system_disorders	n36_other_disorders_of_urethra_f132067-611	0.99	0
2414-Genitourinary_system_disorders	n39_other_disorders_of_urinary_system_f132071-19904	1.035	1
2414-Genitourinary_system_disorders	n40_hyperplasia_of_prostate_f132073-12135	1.019	0
2414-Genitourinary_system_disorders	n41_inflammatory_diseases_of_prostate_f132075-1868	1.004	0
2414-Genitourinary_system_disorders	n42_other_disorders_of_prostate_f132077-1315	1.01	0
2414-Genitourinary_system_disorders	n43_hydrocele_and_spermatocele_f132079-976	1.015	0
2414-Genitourinary_system_disorders	n45_orchitis_and_epididymitis_f132083-1098	1.037	0
2414-Genitourinary_system_disorders	n47_redundant_prepuce_phimosis_and_paraphimosis_f132087-1475	0.977	0
2414-Genitourinary_system_disorders	n48_other_disorders_of_penis_f132089-2765	1.021	0
2414-Genitourinary_system_disorders	n50_other_disorders_of_male_genital_organs_f132093-4625	0.988	0
2414-Genitourinary_system_disorders	n60_benign_mammary_dysplasia_f132097-5168	1.006	0
2414-Genitourinary_system_disorders	n61_inflammatory_disorders_of_breast_f132099-762	0.994	0
2414-Genitourinary_system_disorders	n62_hypertrophy_of_breast_f132101-875	0.994	0
2414-Genitourinary_system_disorders	n63_unspecified_lump_in_breast_f132103-6809	1.007	0
2414-Genitourinary_system_disorders	n64_other_disorders_of_breast_f132105-5616	1.021	0
2414-Genitourinary_system_disorders	n72_inflammatory_disease_of_cervix_uteri_f132111-812	1.034	0
2414-Genitourinary_system_disorders	n73_other_female_pelvic_inflammatory_diseases_f132113-2057	0.999	0
2414-Genitourinary_system_disorders	n75_diseases_of_bartholins_gland_f132117-991	1.029	0
2414-Genitourinary_system_disorders	n76_other_inflammation_of_vagina_and_vulva_f132119-2059	1	0
2414-Genitourinary_system_disorders	n80_endometriosis_f132123-4107	1.005	0
2414-Genitourinary_system_disorders	n81_female_genital_prolapse_f132125-7842	0.988	0
2414-Genitourinary_system_disorders	n83_noninflammatory_disorders_of_ovary_fallopian_tube_and_broad_ligament_f132129-5386	1.018	0
2414-Genitourinary_system_disorders	n84_polyp_of_female_genital_tract_f132131-7463	0.994	0
2414-Genitourinary_system_disorders	n85_other_noninflammatory_disorders_of_uterus_except_cervix_f132133-3384	1.034	0
2414-Genitourinary_system_disorders	n86_erosion_and_ectropion_of_cervix_uteri_f132135-810	0.989	0
2414-Genitourinary_system_disorders	n87_dysplasia_of_cervix_uteri_f132137-3326	1.005	0
2414-Genitourinary_system_disorders	n88_other_noninflammatory_disorders_of_cervix_uteri_f132139-1280	1.004	0
2414-Genitourinary_system_disorders	n89_other_noninflammatory_disorders_of_vagina_f132141-5356	1.009	0
2414-Genitourinary_system_disorders	n90_other_noninflammatory_disorders_of_vulva_and_perineum_f132143-2757	1.039	0
2414-Genitourinary_system_disorders	n91_absent_scanty_and_rare_menstruation_f132145-976	1.014	0
2414-Genitourinary_system_disorders	n92_excessive_frequent_and_irregular_menstruation_f132147-12443	1.044	1
2414-Genitourinary_system_disorders	n93_other_abnormal_uterine_and_vaginal_bleeding_f132149-4615	1.012	0
2414-Genitourinary_system_disorders	n94_pain_and_other_conditions_associated_with_female_genital_organs_and_menstrual_cycle_f132151-5044	1.017	0
2414-Genitourinary_system_disorders	n95_menopausal_and_other_perimenopausal_disorders_f132153-15450	1.025	0
2414-Genitourinary_system_disorders	n97_female_infertility_f132157-1738	1.035	0
2414-Genitourinary_system_disorders	n99_postprocedural_disorders_of_genitourinary_system_not_elsewhere_classified_f132161-735	0.988	0
2415-Pregnancy__childbirth_and_the_puerperium	o02_other_abnormal_products_of_conception_f132167-949	0.993	0
2415-Pregnancy__childbirth_and_the_puerperium	o03_spontaneous_abortion_f132169-2292	0.996	0
2415-Pregnancy__childbirth_and_the_puerperium	o04_medical_abortion_f132171-1764	1.019	0
2415-Pregnancy__childbirth_and_the_puerperium	o20_haemorrhage_in_early_pregnancy_f132195-654	1.048	0
2415-Pregnancy__childbirth_and_the_puerperium	o26_maternal_care_for_other_conditions_predominantly_related_to_pregnancy_f132207-1091	0.994	0
2415-Pregnancy__childbirth_and_the_puerperium	o32_maternal_care_for_known_or_suspected_malpresentation_of_foetus_f132217-700	1.042	0
2415-Pregnancy__childbirth_and_the_puerperium	o34_maternal_care_for_known_or_suspected_abnormality_of_pelvic_organs_f132221-888	0.994	0
2415-Pregnancy__childbirth_and_the_puerperium	o36_maternal_care_for_other_known_or_suspected_foetal_problems_f132225-1077	1.02	21
2415-Pregnancy__childbirth_and_the_puerperium	o48_prolonged_pregnancy_f132243-635	1.028	0
2415-Pregnancy__childbirth_and_the_puerperium	o63_long_labour_f132251-1053	1.043	0
2415-Pregnancy__childbirth_and_the_puerperium	o68_labour_and_delivery_complicated_by_foetal_stress_distress_f132261-1882	1.018	0
2415-Pregnancy__childbirth_and_the_puerperium	o70_perineal_laceration_during_delivery_f132265-3007	1.022	0
2415-Pregnancy__childbirth_and_the_puerperium	o72_postpartum_haemorrhage_f132269-893	1.041	0
2415-Pregnancy__childbirth_and_the_puerperium	o80_single_spontaneous_delivery_f132277-6057	1.018	0
2415-Pregnancy__childbirth_and_the_puerperium	o81_single_delivery_by_forceps_and_vacuum_extractor_f132279-728	1.005	0
2415-Pregnancy__childbirth_and_the_puerperium	o82_single_delivery_by_caesarean_section_f132281-1132	0.972	0
2415-Pregnancy__childbirth_and_the_puerperium	o99_other_maternal_diseases_classifiable_elsewhere_but_complicating_pregnancy_childbirth_and_the_puerperium_f132313-1129	1.017	0
2417-Congenital_disruptions_and_chromosomal_abnormalities	q82_other_congenital_malformations_of_skin_f132575-643	0.995	0
