# Supplementary material for: CNest: A novel copy number association discovery method uncovers 862 new associations from 200,629 whole-exome sequence datasets in the UK Biobank
Source: Cell Genom. 2022 Aug 10;2(8):100167. doi: 10.1016/j.xgen.2022.100167 (PMC9903682; doi:10.1016/j.xgen.2022.100167)
Supplement: Table S4. Fine-mapped association regions for significant associations for hair color, relating to Figure 2 [file mmc5.xlsx]

## Sheet: S4
Table S4. Fine mapped association regions for significant associations for hair colour All significant fine mapped association regions for hair colour. Ensmbl IDs and gene names are included as well as references to previous associations for SNP GWAS testing on the same trait
CNV	CHR	BP	P	start	end	genes	cnv_rs	previous_snp_association	gene_name	reference
cnvr12:cnvr13	1	70001	1.3e-16	69001	72001	ENSG00000186092	cnvr12:cnvr13	no	OR3F5	NA
cnvr17:cnvr18:cnvr19:cnvr20	1	136001	8.6e-27	135001	141001	ENSG00000238009	cnvr17:cnvr18:cnvr19:cnvr20	no	NA	NA
cnvr99850	6	498001	4.01e-43	497001	499001	ENSG00000112685	cnvr99850	yes	EXOC2	Kichaev G et al, 201892
cnvr135958	8	81809001	2.15e-08	81808001	81810001	ENSG00000104497	cnvr135958	yes	SNX16	Morgan MD et al, 201896
cnvr140658:cnvr140659	9	179001	5.31e-10	178001	181001	ENSG00000172785	cnvr140658:cnvr140659	yes	CBWD1	Landi MT et al, 202083
cnvr175527:cnvr175528	11	69064001	6.01e-27	69063001	69088001	ENSG00000162341	cnvr175527:cnvr175528:cnvr175541	yes	TPCN2	Sulem P et al, 2008117
cnvr177678	11	89994001	4.76e-08	89993001	89995001	ENSG00000204450	cnvr177678	yes	TRIM64	Kichaev G et al, 201892
cnvr177701	11	90063001	9e-09	90035001	90064001	ENSG00000204449	cnvr177687:cnvr177701	yes	TRIM49C	Kichaev G et al, 201892
cnvr201458	13	77902001	8.49e-12	77901001	77903001	ENSG00000136160	cnvr201458	yes	EDNRB	Zhang M et al, 2013118
cnvr212272	15	20446001	1.53e-43	20445001	20447001	ENSG00000181984	cnvr212272	no	GOLGA8CP	NA
cnvr212515	15	22428001	1.27e-17	22427001	22429001	ENSG00000185182	cnvr212515	no	GOLGA8EP	NA
cnvr212561	15	22555001	4.23e-27	22554001	22692001	ENSG00000277515	cnvr212561:cnvr212569:cnvr212572:cnvr212607	no	RN7SL495P	NA
cnvr212743	15	23134001	4.11e-28	23133001	23135001	ENSG00000273976	cnvr212743	no	GOLGA6L1	NA
cnvr212787:cnvr212788	15	23331001	8.62e-37	23293001	23333001	ENSG00000278222	cnvr212772:cnvr212787:cnvr212788	no	RN7SL536P	NA
cnvr212803:cnvr212804	15	23431001	3.37e-15	23430001	23433001	ENSG00000174450	cnvr212803:cnvr212804	no	GOLGA6L2	NA
cnvr212985	15	27987001	3.33e-22	27986001	27988001	ENSG00000104044	cnvr212985	yes	OCA2	Han J et al, 2008119
cnvr213060	15	28142001	1.51e-232	28141001	28346001	ENSG00000128731	cnvr213018:cnvr213028:cnvr213050:cnvr213053:cnvr213060:cnvr213065:cnvr213080:cnvr213103:cnvr213104:cnvr213108	yes	HERC2	Lin BD et al, 2015120
cnvr213115:cnvr213116:cnvr213117	15	28354001	1.79e-218	28353001	28457001	ENSG00000153684	cnvr213115:cnvr213116:cnvr213117:cnvr213122:cnvr213126:cnvr213130:cnvr213137:cnvr213138	yes	GOLGA8F	UK Biobank
cnvr213156	15	28557001	1.41e-62	28522001	28581001	ENSG00000183629	cnvr213144:cnvr213152:cnvr213156:cnvr213158:cnvr213172	yes	GOLGA8G	UK Biobank
cnvr213190:cnvr213191	15	28649001	2.59e-158	28648001	28765001	ENSG00000188626	cnvr213190:cnvr213191:cnvr213199:cnvr213235	yes	GOLGA8M	Han J et al, 2008119
cnvr223397	15	101924001	3.07e-10	101923001	101925001	ENSG00000177693	cnvr223397	no	OR4F4	NA
cnvr235275	16	89531001	1.33e-63	89530001	89543001	ENSG00000197912	cnvr235267:cnvr235275	yes	SPG7	Landi MT et al, 202083
cnvr235317	16	89641001	2.01e-15	89640001	89642001	ENSG00000131165	cnvr235317	yes	CHMP1A	Eriksson N et al, 2010121
cnvr235424	16	89817001	1.67e-12	89816001	89818001	ENSG00000187741	cnvr235424	yes	FANCA	Eriksson N et al, 2010121
cnvr235437	16	89860001	9.7e-09	89859001	89861001	ENSG00000204991	cnvr235437	yes	SPIRE2	Zhang M et al, 2013118
cnvr235513	16	90030001	6.21e-13	90029001	90031001	ENSG00000141013:ENSG00000221819	cnvr235513	yes:no	GAS8:GAS8-AS1	Lin BD et al, 2015120:NA
cnvr235541	16	90096001	2.2e-26	90095001	90104001	ENSG00000126856	cnvr235541:cnvr235545	yes	PRDM7	UK Biobank
cnvr250189:cnvr250190	18	48001	8.3e-11	47001	50001	ENSG00000173213	cnvr250189:cnvr250190	no	TUBB8B	NA
cnvr272849	20	34232001	2.07e-64	34231001	34233001	ENSG00000101440	cnvr272849	yes	ASIP	Morgan MD et al, 201896
cnvr272947	20	34710001	1.09e-14	34709001	34711001	ENSG00000198646:ENSG00000078804	cnvr272947	yes:yes	NCOA6:TP53INP2	Morgan MD et al, 201896:Landi MT et al, 202083
