# Supplementary material for: CNest: A novel copy number association discovery method uncovers 862 new associations from 200,629 whole-exome sequence datasets in the UK Biobank
Source: Cell Genom. 2022 Aug 10;2(8):100167. doi: 10.1016/j.xgen.2022.100167 (PMC9903682; doi:10.1016/j.xgen.2022.100167)
Supplement: Table S5. Fine-mapped association regions for significant associations for standing height, relating to Figure 2 [file mmc6.xlsx]

## Sheet: S5
Table S5. Fine mapped association regions for significant associations for standing height All significant fine mapped association regions for standing height. Ensmbl IDs and gene names are included as well as references to previous associations for SNP GWAS testing on the same trait
CNV	CHR	BP	P	start	end	genes	cnv_rs	previous_snp_association	gene_name	reference
cnvr461	1	1702001	4.04e-08	1701001	1703001	ENSG00000008128	cnvr461	no	CDK11A	NA
cnvr3053	1	16570001	7.63e-09	16569001	16571001	ENSG00000219481	cnvr3053	no	NBPF1	NA
cnvr3105:cnvr3106	1	16649001	3.38e-12	16648001	16651001	ENSG00000207513	cnvr3105:cnvr3106	no	RNU1-3	NA
cnvr3154	1	16896001	3.66e-12	16895001	16897001	ENSG00000207005:ENSG00000058453	cnvr3154	no:yes	RNU1-2:CROCC	NA:Wojcik GL et al, 2019129
cnvr28713	1	224460001	2.07e-09	224459001	224461001	ENSG00000143786	cnvr28713	yes	CNIH3	Kichaev G et al, 201892
cnvr37926	2	71407001	2.92e-10	71406001	71408001	ENSG00000075292	cnvr37926	yes	ZNF638	Akiyama M et al, 2019122
cnvr89171	5	55665001	1.04e-08	55664001	55666001	ENSG00000177058	cnvr89171	yes	SLC38A9	Wood AR et al, 2014123
cnvr102369	6	31027001	2.38e-10	31026001	31028001	ENSG00000261272	cnvr102369	yes	MUC22	He M et al, 2014124
cnvr102411:cnvr102412:cnvr102413:cnvr102414:cnvr102415:cnvr102416	6	31270001	6.1e-23	31269001	31278001	ENSG00000204525	cnvr102411:cnvr102412:cnvr102413:cnvr102414:cnvr102415:cnvr102416	yes	HLA-C	Wood AR et al, 2014123
cnvr102421:cnvr102422:cnvr102423:cnvr102424	6	31355001	8.13e-24	31354001	31359001	ENSG00000234745	cnvr102421:cnvr102422:cnvr102423:cnvr102424	yes	HLA-B	Tachmazidou I et al, 2017125
cnvr102427:cnvr102428	6	31395001	1.36e-12	31394001	31397001	ENSG00000204520	cnvr102427:cnvr102428	yes	MICA	Lango Allen H et al, 2010126
cnvr102450	6	31530001	5.68e-11	31529001	31531001	ENSG00000204511:ENSG00000198563	cnvr102450	no:no	MCCD1:DDX39B	NA:NA
cnvr102717:cnvr102718:cnvr102719	6	31983001	2.08e-12	31982001	31986001	ENSG00000244731:ENSG00000204344	cnvr102717:cnvr102718:cnvr102719	no:no	C4A:STK19	NA:NA
cnvr102721:cnvr102722:cnvr102723:cnvr102724:cnvr102725:cnvr102726	6	31992001	1.64e-19	31991001	32013001	ENSG00000244731	cnvr102721:cnvr102722:cnvr102723:cnvr102724:cnvr102725:cnvr102726:cnvr102728:cnvr102729:cnvr102730:cnvr102731:cnvr102732:cnvr102733:cnvr102734:cnvr102735:cnvr102736:cnvr102737:cnvr102738:cnvr102739	no	C4A	NA
cnvr102753:cnvr102754:cnvr102755:cnvr102756:cnvr102757:cnvr102758	6	32014001	1.2e-12	32013001	32037001	ENSG00000224389	cnvr102741:cnvr102742:cnvr102743:cnvr102744:cnvr102745:cnvr102746:cnvr102747:cnvr102748:cnvr102749:cnvr102753:cnvr102754:cnvr102755:cnvr102756:cnvr102757:cnvr102758	no	C4B	NA
cnvr102765:cnvr102766	6	32045001	4.01e-15	32044001	32047001	ENSG00000168477	cnvr102765:cnvr102766	yes	TNXB	Gudbjartsson DF et al, 2008127
cnvr102889	6	32331001	2.6e-08	32330001	32332001	ENSG00000204296	cnvr102889	no	TSBP1	NA
cnvr102921	6	32444001	5.05e-11	32443001	32445001	ENSG00000204287	cnvr102921	yes	HLA-DRA	Rueger S et al, 2018128
cnvr102933:cnvr102934	6	32662001	9.58e-10	32661001	32664001	ENSG00000179344	cnvr102933:cnvr102934	yes	HLA-DQB1	Lango Allen H et al, 2010126
cnvr102943	6	32762001	7.65e-09	32761001	32763001	ENSG00000232629	cnvr102943	no	HLA-DQB2	NA
cnvr102954:cnvr102955	6	32828001	2e-08	32827001	32830001	ENSG00000204267	cnvr102954:cnvr102955	no	TAP2	NA
cnvr110888	6	130067001	1.75e-09	130066001	130068001	ENSG00000198945	cnvr110888	yes	L3MBTL3	Kichaev G et al, 201892
cnvr139030:cnvr139031	8	129730001	5.92e-12	129729001	129732001	ENSG00000147697	cnvr139030:cnvr139031	yes	GSDMC	Kichaev G et al, 201892
cnvr163529	10	102477001	1.4e-11	102476001	102478001	ENSG00000138111:ENSG00000138107	cnvr163529	yes:yes	MFSD13A:ACTR1A	Kichaev G et al, 201892:Richardson TG et al, 2020137
cnvr174925	11	66745001	1.2e-10	66744001	66746001	ENSG00000173715:ENSG00000173898	cnvr174925	yes:yes	C11orf80:SPTBN2	Kichaev G et al, 201892:Kichaev G et al, 201892
cnvr223202	15	83900001	6.48e-09	83899001	83901001	ENSG00000156218	cnvr223202	yes	ADAMTSL3	Akiyama M et al, 2019122
cnvr223262:cnvr223263:cnvr223264	15	84173001	5.17e-15	84168001	84194001	ENSG00000259511	cnvr223254:cnvr223257:cnvr223262:cnvr223263:cnvr223264:cnvr223269	yes	UBE2Q2L	Wojcik GL et al, 2019129
cnvr223276:cnvr223277:cnvr223278:cnvr223279:cnvr223280:cnvr223281:cnvr223282:cnvr223283	15	84236001	8.4e-19	84235001	84244001	ENSG00000184206	cnvr223276:cnvr223277:cnvr223278:cnvr223279:cnvr223280:cnvr223281:cnvr223282:cnvr223283	no	GOLGA6L4	NA
cnvr223307	15	84395001	1.51e-14	84352001	84396001	ENSG00000244056	cnvr223290:cnvr223291:cnvr223292:cnvr223293:cnvr223294:cnvr223307	no	RN7SL417P	NA
cnvr223359:cnvr223360	15	84515001	2.55e-15	84431001	84517001	ENSG00000278785	cnvr223326:cnvr223327:cnvr223328:cnvr223329:cnvr223330:cnvr223331:cnvr223338:cnvr223340:cnvr223341:cnvr223346:cnvr223347:cnvr223348:cnvr223349:cnvr223350:cnvr223352:cnvr223354:cnvr223355:cnvr223357:cnvr223359:cnvr223360	no	Metazoa_SRP	NA
cnvr223744	15	88856001	2.16e-38	88855001	88857001	ENSG00000157766	cnvr223744	yes	ACAN	Nagy R et al, 2017130
cnvr225263	16	660001	2.92e-08	659001	661001	ENSG00000161996	cnvr225263	no	WDR90	NA
cnvr225887	16	2135001	1.33e-08	2134001	2136001	ENSG00000008710	cnvr225887	yes	PKD1	UK Biobank
cnvr240957	17	18428001	3.2e-08	18427001	18429001	ENSG00000214860	cnvr240957	yes	EVPLL	UK Biobank
cnvr241008	17	18552001	3e-08	18551001	18553001	ENSG00000276532	cnvr241008	no	Metazoa_SRP	NA
cnvr242372	17	29762001	2.08e-09	29761001	29763001	ENSG00000141298	cnvr242372	yes	SSH2	Kichaev G et al, 201892
cnvr248934	17	63874001	1.36e-10	63873001	63875001	ENSG00000213218	cnvr248934	yes	CSH2	He M et al, 2014124
cnvr249135	17	64663001	3.45e-08	64662001	64664001	ENSG00000108854	cnvr249135	yes	SMURF2	UK Biobank
cnvr274586	20	34920001	1.09e-11	34919001	34921001	ENSG00000131069	cnvr274586	yes	ACSS2	Tachmazidou I et al, 2017125
cnvr274737	20	35385001	1.04e-30	35384001	35386001	ENSG00000101019	cnvr274737	yes	UQCC1	Nagy R et al, 2017130
cnvr274749	20	35439001	5.53e-15	35438001	35440001	ENSG00000125965	cnvr274749	yes	GDF5	Akiyama M et al, 2019122
cnvr274872	20	35856001	1.24e-09	35855001	35857001	ENSG00000025293	cnvr274872	yes	PHF20	Wood AR et al, 2014123
cnvr288351	23	1602001	2.93e-08	1601001	1603001	ENSG00000197976	cnvr288351	no	AKAP17A	NA
cnvr288378:cnvr288379	23	2489001	2e-08	2488001	2491001	ENSG00000169084:ENSG00000214717	cnvr288378:cnvr288379	no:no	DHRSX:ZBED1	NA:NA
cnvr292702:cnvr292703	23	57910001	1.41e-09	57909001	57912001	ENSG00000198205	cnvr292702:cnvr292703	no	ZXDA	NA
