# Supplementary material for: CNest: A novel copy number association discovery method uncovers 862 new associations from 200,629 whole-exome sequence datasets in the UK Biobank
Source: Cell Genom. 2022 Aug 10;2(8):100167. doi: 10.1016/j.xgen.2022.100167 (PMC9903682; doi:10.1016/j.xgen.2022.100167)
Supplement: Table S6. Fine-mapped association regions for significant associations for asthma, relating to Figure 2 [file mmc7.xlsx]

## Sheet: S6
Table S6. Fine mapped association regions for significant associations for Asthma All significant fine mapped association regions for Asthma. Ensmbl IDs and gene names are included as well as references to previous associations for SNP GWAS testing on the same trait
CNV	CHR	BP	P	start	end	genes	cnv_rs	previous_snp_association	gene_name	reference
cnvr37747	2	70298001	1.43e-11	70297001	70299001	ENSG00000035141	cnvr37747	no	FAM136A	NA
cnvr47643:cnvr47644:cnvr47645	2	178432001	2.46e-24	178431001	178449001	ENSG00000180228	cnvr47637:cnvr47638:cnvr47640:cnvr47641:cnvr47643:cnvr47644:cnvr47645	no	PRKRA	NA
cnvr47647:cnvr47648	2	178451001	2.22e-19	178450001	178453001	ENSG00000180228:ENSG00000204311	cnvr47647:cnvr47648	no:no	PRKRA:PJVK	NA
cnvr102425	6	31367001	2.46e-08	31366001	31368001	ENSG00000201658	cnvr102425	no	RNU6-283P	NA
cnvr102727:cnvr102728	6	31998001	1.18e-10	31997001	32000001	ENSG00000244731	cnvr102727:cnvr102728	no	C4A	NA
cnvr102740	6	32013001	1.66e-08	32012001	32014001	ENSG00000224389	cnvr102740	no	C4B	NA
cnvr102907:cnvr102908	6	32394001	2.96e-11	32393001	32396001	ENSG00000204290	cnvr102907:cnvr102908	yes	BTNL2	Ramasamy A et al, 2012131
cnvr102923	6	32531001	1.77e-11	32530001	32532001	ENSG00000198502	cnvr102923	yes	HLA-DRB5	Shrine N et al, 2018132
cnvr102925	6	32555001	1.88e-11	32554001	32556001	ENSG00000251916	cnvr102925	no	RNU1-61P	NA
cnvr102928:cnvr102929:cnvr102930:cnvr102931:cnvr102932:cnvr102933:cnvr102934	6	32638001	4.47e-63	32637001	32664001	ENSG00000179344:ENSG00000196735	cnvr102928:cnvr102929:cnvr102930:cnvr102931:cnvr102932:cnvr102933:cnvr102934	yes	HLA-DQB1	Pividori M et al, 2019133
cnvr102937	6	32746001	5.18e-24	32745001	32747001	ENSG00000237541	cnvr102937	yes	HLA-DQB2	Zhu Z et al, 2019134
cnvr102940:cnvr102941:cnvr102942	6	32758001	7.52e-34	32757001	32761001	ENSG00000232629	cnvr102940:cnvr102941:cnvr102942	yes	HLA-DQB2	Zhu Z et al, 2019134
cnvr102954	6	32828001	8.97e-11	32827001	32829001	ENSG00000204267	cnvr102954	no	TAP2	NA
cnvr118147	7	38266001	3.24e-09	38265001	38267001	ENSG00000010270	cnvr118147	no	STARD3NL	NA
cnvr118152:cnvr118153	7	38317001	4.52e-17	38294001	38319001	ENSG00000211699	cnvr118149:cnvr118152:cnvr118153	no	TRGV3	NA
cnvr128173:cnvr128174:cnvr128175:cnvr128176:cnvr128177	7	142751001	3.2e-23	142750001	142762001	ENSG00000204983:ENSG00000275896	cnvr128173:cnvr128174:cnvr128175:cnvr128176:cnvr128177	no	PRSS1	NA
cnvr197545:cnvr197546:cnvr197547	12	132510001	5.04e-09	132509001	132513001	ENSG00000112787	cnvr197545:cnvr197546:cnvr197547	no	PRSS2	NA
cnvr298820	24	12323001	1.46e-09	12322001	12324001	ENSG00000243980	cnvr298820	no	FBRSL1	NA
