# Supplementary material for: CNest: A novel copy number association discovery method uncovers 862 new associations from 200,629 whole-exome sequence datasets in the UK Biobank
Source: Cell Genom. 2022 Aug 10;2(8):100167. doi: 10.1016/j.xgen.2022.100167 (PMC9903682; doi:10.1016/j.xgen.2022.100167)
Supplement: Table S7. Fine-mapped association regions for significant associations for myocardial infarction, relating to Figure 2 [file mmc8.xlsx]

## Sheet: S7
Table S7. Fine mapped association regions for significant associations for Myocardial infarction All significant fine mapped association regions for Myocardial infarction. Ensmbl IDs and gene names are included as well as references to previous associations for SNP GWAS testing on the same trait
CNV	CHR	BP	P	start	end	genes	cnv_rs	previous_snp_association	gene_name	reference	Note
cnvr6492	1	34886001	8.63e-11	34885001	34906001	ENSG00000116544	cnvr6487:cnvr6492	no	DLGAP3	NA	NA
cnvr7707	1	41581001	7.46e-11	41510001	41585001	ENSG00000127129	cnvr7695:cnvr7707:cnvr7710	no	EDN2	NA	NA
cnvr10308	1	61726001	1.66e-09	61725001	61727001	ENSG00000162604	cnvr10308	no	TM2D1	NA	electrocardio and ventricular structure
cnvr19394	1	153629001	4e-08	153628001	153630001	ENSG00000189171:ENSG00000160678	cnvr19394	no:no	S100A13:S100A1	NA:NA	Calcium binding proteins
cnvr52419	2	233205001	7.69e-10	233204001	233206001	ENSG00000263941:ENSG00000168918	cnvr52419	no:no	RN7SL32P:INPP5D	NA:NA	NA
cnvr59425	3	51404001	7.66e-10	51403001	51405001	ENSG00000145041	cnvr59425	no	DCAF1	NA	NA
cnvr72128	4	5526001	2.17e-08	5525001	5527001	ENSG00000082929	cnvr72128	no	LINC01587	NA	NA
cnvr73142	4	15689001	9.11e-09	15688001	15690001	ENSG00000237765	cnvr73142	no	FAM200B	NA	NA
cnvr87559	5	55115001	2.34e-08	55114001	55116001	ENSG00000164287	cnvr87559	no	CDC20B	NA	NA
cnvr97506	5	176658001	3.54e-08	176657001	176659001	ENSG00000048140	cnvr97506	no	TSPAN17	NA	NA
cnvr99181	6	11105001	7.8e-09	11104001	11106001	ENSG00000224531:ENSG00000244476	cnvr99181	no:no	SMIM13:ERVFRD-1	NA:NA	NA
cnvr112289:cnvr112290:cnvr112291:cnvr112292:cnvr112293	6	160613001	3.06e-29	160612001	160648001	ENSG00000198670	cnvr112289:cnvr112290:cnvr112291:cnvr112292:cnvr112293:cnvr112295:cnvr112296:cnvr112297:cnvr112298:cnvr112299:cnvr112300:cnvr112304:cnvr112306:cnvr112307:cnvr112309:cnvr112310:cnvr112311	yes	LPA	Klimentidis YC et al, 2020135	NA
cnvr127654	7	154890001	7.77e-09	154889001	154891001	ENSG00000130226	cnvr127654	no	DPP6	NA	Numerous heart phenotypes no MI
cnvr129630	8	22200001	1.94e-08	22199001	22201001	ENSG00000168487	cnvr129630	yes	BMP1	Hartiala JA et al, 2021136	NA
cnvr130242	8	26509001	1.15e-08	26508001	26510001	ENSG00000240694	cnvr130242	no	PNMA2	NA	Cardiovascular disease
cnvr150052	9	135078001	2.42e-08	135077001	135079001	ENSG00000130558	cnvr150052	no	OLFM1	NA	NA
cnvr174091	11	74398001	5.2e-09	74397001	74399001	ENSG00000165434	cnvr174091	no	PGM2L1	NA	NA
cnvr180169	12	4546001	7.17e-09	4545001	4547001	ENSG00000111247	cnvr180169	no	RAD51AP1	NA	NA
cnvr214882	15	48739001	2.26e-08	48738001	48740001	ENSG00000103995	cnvr214882	no	CEP152	NA	No MI but multiple heart phenotypes - e.g. aortic valve
cnvr216952	15	64689001	9.53e-09	64688001	64690001	ENSG00000180304	cnvr216952	no	OAZ2	NA	No MI but coronary artery disease
cnvr222183	16	1429001	1.04e-08	1428001	1430001	ENSG00000197599	cnvr222183	no	CCDC154	NA	NA
cnvr230625	16	67941001	5.58e-10	67940001	67942001	ENSG00000213398	cnvr230625	no	LCAT	NA	No MI but high lipoprotein measurement
cnvr257700	19	15240001	1.67e-09	15239001	15241001	ENSG00000141867	cnvr257700	no	BRD4	NA	No MI but abnormal heart morphology
cnvr275716	21	33818001	1.29e-09	33817001	33819001	ENSG00000205726	cnvr275716	no	ITSN1	NA	No MI but heart disease yes
cnvr275798	21	34526001	3.67e-08	34525001	34527001	ENSG00000159200	cnvr275798	no	RCAN1	NA	No MI but HDL cholesterol measure yes
cnvr276149	21	38121001	1.24e-08	38120001	38122001	ENSG00000198054:ENSG00000157542	cnvr276149	no:no	DSCR8:KCNJ6	NA:NA	NA
