# Supplementary material for: CNest: A novel copy number association discovery method uncovers 862 new associations from 200,629 whole-exome sequence datasets in the UK Biobank
Source: Cell Genom. 2022 Aug 10;2(8):100167. doi: 10.1016/j.xgen.2022.100167 (PMC9903682; doi:10.1016/j.xgen.2022.100167)
Supplement: Table S8. All fine-mapped significant association regions for all UK Biobank main traits tested, relating to Figure 2 [file mmc9.xlsx]

## Sheet: S8
Table S8. All Fine mapped significant association regions for all UK Biobank main traits tested All significant fine mapped association regions for UK Biobank main traits. Ensmbl IDs and gene names are included and the trait name and field ID are in the trait column.
CNV	CHR	BP	P	start	end	genes	cnv_rs	trait
cnvr6492	1	34886001	8.63e-11	34885001	34906001	ENSG00000116544	cnvr6487:cnvr6492	acute_myocardial_infarction_f131299-6368
cnvr7707	1	41581001	7.46e-11	41510001	41585001	ENSG00000127129	cnvr7695:cnvr7707:cnvr7710	acute_myocardial_infarction_f131299-6368
cnvr10308	1	61726001	1.66e-09	61725001	61727001	ENSG00000162604	cnvr10308	acute_myocardial_infarction_f131299-6368
cnvr19394	1	153629001	4e-08	153628001	153630001	ENSG00000189171:ENSG00000160678	cnvr19394	acute_myocardial_infarction_f131299-6368
cnvr52419	2	233205001	7.69e-10	233204001	233206001	ENSG00000263941:ENSG00000168918	cnvr52419	acute_myocardial_infarction_f131299-6368
cnvr59425	3	51404001	7.66e-10	51403001	51405001	ENSG00000145041	cnvr59425	acute_myocardial_infarction_f131299-6368
cnvr72128	4	5526001	2.17e-08	5525001	5527001	ENSG00000082929	cnvr72128	acute_myocardial_infarction_f131299-6368
cnvr73142	4	15689001	9.11e-09	15688001	15690001	ENSG00000237765	cnvr73142	acute_myocardial_infarction_f131299-6368
cnvr87559	5	55115001	2.34e-08	55114001	55116001	ENSG00000164287	cnvr87559	acute_myocardial_infarction_f131299-6368
cnvr97506	5	176658001	3.54e-08	176657001	176659001	ENSG00000048140	cnvr97506	acute_myocardial_infarction_f131299-6368
cnvr99181	6	11105001	7.8e-09	11104001	11106001	ENSG00000224531:ENSG00000244476	cnvr99181	acute_myocardial_infarction_f131299-6368
cnvr112289:cnvr112290:cnvr112291:cnvr112292:cnvr112293	6	160613001	3.06e-29	160612001	160648001	ENSG00000198670	cnvr112289:cnvr112290:cnvr112291:cnvr112292:cnvr112293:cnvr112295:cnvr112296:cnvr112297:cnvr112298:cnvr112299:cnvr112300:cnvr112304:cnvr112306:cnvr112307:cnvr112309:cnvr112310:cnvr112311	acute_myocardial_infarction_f131299-6368
cnvr127654	7	154890001	7.77e-09	154889001	154891001	ENSG00000130226	cnvr127654	acute_myocardial_infarction_f131299-6368
cnvr129630	8	22200001	1.94e-08	22199001	22201001	ENSG00000168487	cnvr129630	acute_myocardial_infarction_f131299-6368
cnvr130242	8	26509001	1.15e-08	26508001	26510001	ENSG00000240694	cnvr130242	acute_myocardial_infarction_f131299-6368
cnvr150052	9	135078001	2.42e-08	135077001	135079001	ENSG00000130558	cnvr150052	acute_myocardial_infarction_f131299-6368
cnvr174091	11	74398001	5.2e-09	74397001	74399001	ENSG00000165434	cnvr174091	acute_myocardial_infarction_f131299-6368
cnvr180169	12	4546001	7.17e-09	4545001	4547001	ENSG00000111247	cnvr180169	acute_myocardial_infarction_f131299-6368
cnvr214882	15	48739001	2.26e-08	48738001	48740001	ENSG00000103995	cnvr214882	acute_myocardial_infarction_f131299-6368
cnvr216952	15	64689001	9.53e-09	64688001	64690001	ENSG00000180304	cnvr216952	acute_myocardial_infarction_f131299-6368
cnvr222183	16	1429001	1.04e-08	1428001	1430001	ENSG00000197599	cnvr222183	acute_myocardial_infarction_f131299-6368
cnvr230625	16	67941001	5.58e-10	67940001	67942001	ENSG00000213398	cnvr230625	acute_myocardial_infarction_f131299-6368
cnvr257700	19	15240001	1.67e-09	15239001	15241001	ENSG00000141867	cnvr257700	acute_myocardial_infarction_f131299-6368
cnvr275716	21	33818001	1.29e-09	33817001	33819001	ENSG00000205726	cnvr275716	acute_myocardial_infarction_f131299-6368
cnvr275798	21	34526001	3.67e-08	34525001	34527001	ENSG00000159200	cnvr275798	acute_myocardial_infarction_f131299-6368
cnvr276149	21	38121001	1.24e-08	38120001	38122001	ENSG00000198054:ENSG00000157542	cnvr276149	acute_myocardial_infarction_f131299-6368
cnvr230024	16	28347001	1.13e-12	28346001	28362001	ENSG00000198156	cnvr230018:cnvr230024:cnvr230028	Alcohol_intake_1558
cnvr230061	16	28457001	7.27e-15	28456001	28472001	ENSG00000233232	cnvr230051:cnvr230061	Alcohol_intake_1558
cnvr230168	16	28759001	2.62e-14	28758001	28760001	ENSG00000196993	cnvr230168	Alcohol_intake_1558
cnvr230205	16	28864001	2.99e-11	28863001	28865001	ENSG00000178188	cnvr230205	Alcohol_intake_1558
cnvr37747	2	70298001	1.43e-11	70297001	70299001	ENSG00000035141	cnvr37747	asthma_42015
cnvr47643:cnvr47644:cnvr47645	2	178432001	2.46e-24	178431001	178449001	ENSG00000180228	cnvr47637:cnvr47638:cnvr47640:cnvr47641:cnvr47643:cnvr47644:cnvr47645	asthma_42015
cnvr47647:cnvr47648	2	178451001	2.22e-19	178450001	178453001	ENSG00000180228:ENSG00000204311	cnvr47647:cnvr47648	asthma_42015
cnvr102425	6	31367001	2.46e-08	31366001	31368001	ENSG00000201658	cnvr102425	asthma_42015
cnvr102727:cnvr102728	6	31998001	1.18e-10	31997001	32000001	ENSG00000244731	cnvr102727:cnvr102728	asthma_42015
cnvr102740	6	32013001	1.66e-08	32012001	32014001	ENSG00000224389	cnvr102740	asthma_42015
cnvr102907:cnvr102908	6	32394001	2.96e-11	32393001	32396001	ENSG00000204290	cnvr102907:cnvr102908	asthma_42015
cnvr102923	6	32531001	1.77e-11	32530001	32532001	ENSG00000198502	cnvr102923	asthma_42015
cnvr102925	6	32555001	1.88e-11	32554001	32556001	ENSG00000251916	cnvr102925	asthma_42015
cnvr102928:cnvr102929:cnvr102930:cnvr102931:cnvr102932:cnvr102933:cnvr102934	6	32638001	4.47e-63	32637001	32664001	ENSG00000179344:ENSG00000196735	cnvr102928:cnvr102929:cnvr102930:cnvr102931:cnvr102932:cnvr102933:cnvr102934	asthma_42015
cnvr102937	6	32746001	5.18e-24	32745001	32747001	ENSG00000237541	cnvr102937	asthma_42015
cnvr102940:cnvr102941:cnvr102942	6	32758001	7.52e-34	32757001	32761001	ENSG00000232629	cnvr102940:cnvr102941:cnvr102942	asthma_42015
cnvr102954	6	32828001	8.97e-11	32827001	32829001	ENSG00000204267	cnvr102954	asthma_42015
cnvr118147	7	38266001	3.24e-09	38265001	38267001	ENSG00000010270	cnvr118147	asthma_42015
cnvr118152:cnvr118153	7	38317001	4.52e-17	38294001	38319001	ENSG00000211699	cnvr118149:cnvr118152:cnvr118153	asthma_42015
cnvr128173:cnvr128174:cnvr128175:cnvr128176:cnvr128177	7	142751001	3.2e-23	142750001	142762001	ENSG00000204983:ENSG00000275896	cnvr128173:cnvr128174:cnvr128175:cnvr128176:cnvr128177	asthma_42015
cnvr197545:cnvr197546:cnvr197547	12	132510001	5.04e-09	132509001	132513001	ENSG00000112787	cnvr197545:cnvr197546:cnvr197547	asthma_42015
cnvr298820	24	12323001	1.46e-09	12322001	12324001	ENSG00000243980	cnvr298820	asthma_42015
cnvr49800	2	201283001	3.93e-08	201282001	201284001	ENSG00000064012	cnvr49800	cancer_number_occurances
cnvr118153	7	38318001	8.22e-10	38317001	38319001	ENSG00000211699	cnvr118153	cancer_number_occurances
cnvr128175	7	142751001	3.31e-13	142750001	142754001	ENSG00000204983	cnvr128173:cnvr128175	cancer_number_occurances
cnvr118502:cnvr118503	7	43962001	1.86e-10	43961001	43964001	ENSG00000078967	cnvr118502:cnvr118503	Chronotype_1180
cnvr118514:cnvr118515	7	43989001	3.73e-22	43988001	43991001	ENSG00000239556	cnvr118514:cnvr118515	Chronotype_1180
cnvr118521	7	44003001	6.04e-10	44002001	44016001	ENSG00000136206	cnvr118521:cnvr118530	Chronotype_1180
cnvr118544:cnvr118545:cnvr118546	7	44039001	7.86e-12	44029001	44042001	ENSG00000136279	cnvr118536:cnvr118544:cnvr118545:cnvr118546	Chronotype_1180
cnvr121195	7	75497001	2.12e-13	75496001	75498001	ENSG00000170092	cnvr121195	Chronotype_1180
cnvr124306:cnvr124307	7	102348001	6.38e-13	102347001	102358001	ENSG00000260097	cnvr124306:cnvr124307:cnvr124311:cnvr124312:cnvr124315	Chronotype_1180
cnvr124369:cnvr124370:cnvr124371:cnvr124372:cnvr124373:cnvr124374:cnvr124375	7	102480001	1.71e-16	102479001	102519001	ENSG00000170667	cnvr124359:cnvr124361:cnvr124362:cnvr124363:cnvr124364:cnvr124365:cnvr124366:cnvr124367:cnvr124369:cnvr124370:cnvr124371:cnvr124372:cnvr124373:cnvr124374:cnvr124375:cnvr124377:cnvr124381:cnvr124382:cnvr124383:cnvr124384:cnvr124386	Chronotype_1180
cnvr124390:cnvr124391:cnvr124392:cnvr124393:cnvr124394:cnvr124395:cnvr124396	7	102539001	7.02e-24	102538001	102546001	ENSG00000205238	cnvr124390:cnvr124391:cnvr124392:cnvr124393:cnvr124394:cnvr124395:cnvr124396	Chronotype_1180
cnvr124398:cnvr124399:cnvr124400:cnvr124401:cnvr124402:cnvr124403:cnvr124404:cnvr124405:cnvr124406	7	102553001	7.56e-25	102552001	102563001	ENSG00000285437:ENSG00000205238	cnvr124398:cnvr124399:cnvr124400:cnvr124401:cnvr124402:cnvr124403:cnvr124404:cnvr124405:cnvr124406	Chronotype_1180
cnvr124408:cnvr124409:cnvr124410:cnvr124411:cnvr124412:cnvr124413:cnvr124414	7	102567001	3.94e-18	102566001	102574001	ENSG00000285437:ENSG00000105808	cnvr124408:cnvr124409:cnvr124410:cnvr124411:cnvr124412:cnvr124413:cnvr124414	Chronotype_1180
cnvr124435:cnvr124436:cnvr124437:cnvr124438:cnvr124439:cnvr124440	7	102583001	7.64e-17	102582001	102618001	ENSG00000105808:ENSG00000279168	cnvr124417:cnvr124418:cnvr124419:cnvr124420:cnvr124421:cnvr124423:cnvr124425:cnvr124426:cnvr124427:cnvr124428:cnvr124429:cnvr124430:cnvr124431:cnvr124433:cnvr124435:cnvr124436:cnvr124437:cnvr124438:cnvr124439:cnvr124440:cnvr124442	Chronotype_1180
cnvr124448	7	102638001	7.73e-21	102637001	102642001	ENSG00000279168:ENSG00000267368	cnvr124445:cnvr124446:cnvr124448	Chronotype_1180
cnvr124450:cnvr124451:cnvr124452:cnvr124453:cnvr124454	7	102643001	1.62e-14	102642001	102654001	ENSG00000279168:ENSG00000267368:ENSG00000173678	cnvr124450:cnvr124451:cnvr124452:cnvr124453:cnvr124454	Chronotype_1180
cnvr124461:cnvr124462	7	102655001	1.41e-13	102654001	102662001	ENSG00000279168:ENSG00000173678	cnvr124456:cnvr124457:cnvr124458:cnvr124459:cnvr124461:cnvr124462	Chronotype_1180
cnvr124464:cnvr124465:cnvr124466	7	102666001	9.46e-13	102665001	102672001	ENSG00000279168:ENSG00000228049	cnvr124464:cnvr124465:cnvr124466:cnvr124469	Chronotype_1180
cnvr124472:cnvr124473:cnvr124474:cnvr124475:cnvr124476:cnvr124477	7	102682001	2.84e-13	102681001	102692001	ENSG00000279168	cnvr124472:cnvr124473:cnvr124474:cnvr124475:cnvr124476:cnvr124477:cnvr124479	Chronotype_1180
cnvr220229:cnvr220230:cnvr220231	15	75264001	5.72e-13	75263001	75272001	ENSG00000167195	cnvr220229:cnvr220230:cnvr220231:cnvr220236	Coffee_intake_1498
cnvr166626	10	133240001	2.71e-08	133239001	133241001	ENSG00000151650	cnvr166626	COPD_42017
cnvr39378	2	87172001	1.01e-15	87171001	87173001	ENSG00000183281	cnvr39378	Corneal_hysteresis_left_5264
cnvr42114:cnvr42115	2	111794001	5.15e-30	111793001	111849001	ENSG00000153107	cnvr42114:cnvr42115:cnvr42146	Corneal_hysteresis_left_5264
cnvr255689	18	55587001	1.16e-29	55586001	55588001	ENSG00000196628	cnvr255689	Corneal_hysteresis_left_5264
cnvr39266	2	86904001	7.69e-10	86903001	86905001	ENSG00000187627	cnvr39266	Corneal_hysteresis_right_5256
cnvr39378	2	87172001	3.05e-14	87171001	87173001	ENSG00000183281	cnvr39378	Corneal_hysteresis_right_5256
cnvr42114:cnvr42115	2	111794001	4.43e-29	111793001	111849001	ENSG00000153107	cnvr42114:cnvr42115:cnvr42146	Corneal_hysteresis_right_5256
cnvr255689	18	55587001	8.14e-31	55586001	55588001	ENSG00000196628	cnvr255689	Corneal_hysteresis_right_5256
cnvr39378	2	87172001	6.91e-11	87171001	87173001	ENSG00000183281	cnvr39378	Corneal_resistance_left_5265
cnvr42114:cnvr42115	2	111794001	7.22e-27	111793001	111849001	ENSG00000153107	cnvr42114:cnvr42115:cnvr42146	Corneal_resistance_left_5265
cnvr255689	18	55587001	1.69e-47	55586001	55588001	ENSG00000196628	cnvr255689	Corneal_resistance_left_5265
cnvr39378	2	87172001	8.22e-13	87171001	87173001	ENSG00000183281	cnvr39378	Corneal_resistance_right_5257
cnvr42114:cnvr42115	2	111794001	5.45e-27	111793001	111849001	ENSG00000153107	cnvr42114:cnvr42115:cnvr42146	Corneal_resistance_right_5257
cnvr255689	18	55587001	7.16e-45	55586001	55588001	ENSG00000196628	cnvr255689	Corneal_resistance_right_5257
cnvr100619:cnvr100620	6	32642001	6.53e-11	32641001	32644001	ENSG00000196735	cnvr100619:cnvr100620	Diabetes_all_2976
cnvr100622:cnvr100623	6	32661001	2.47e-09	32660001	32663001	ENSG00000179344	cnvr100622:cnvr100623	Diabetes_all_2976
cnvr116204	7	43989001	9.42e-10	43988001	43990001	ENSG00000239556	cnvr116204	Diabetes_all_2976
cnvr122005	7	102357001	1.66e-08	102356001	102358001	ENSG00000260097	cnvr122005	Diabetes_all_2976
cnvr122080:cnvr122081:cnvr122082:cnvr122083	7	102539001	9.16e-11	102538001	102556001	ENSG00000205238	cnvr122080:cnvr122081:cnvr122082:cnvr122083:cnvr122090	Diabetes_all_2976
cnvr122127	7	102609001	2.51e-08	102608001	102610001	ENSG00000105808:ENSG00000279168	cnvr122127	Diabetes_all_2976
cnvr122136	7	102639001	2.47e-10	102638001	102642001	ENSG00000279168:ENSG00000267368	cnvr122136:cnvr122138	Diabetes_all_2976
cnvr122143:cnvr122144	7	102652001	1.92e-08	102651001	102654001	ENSG00000279168:ENSG00000173678	cnvr122143:cnvr122144	Diabetes_all_2976
cnvr122166	7	102688001	6.73e-09	102687001	102689001	ENSG00000279168	cnvr122166	Diabetes_all_2976
cnvr124453	7	102652001	4.94e-08	102651001	102653001	ENSG00000279168:ENSG00000173678	cnvr124453	Diabetes2_130708
cnvr234970	16	88432001	2.22e-08	88431001	88433001	ENSG00000225614	cnvr234970	Diabetes2_130708
cnvr85979:cnvr85980	5	746001	1.07e-10	745001	752001	ENSG00000206077	cnvr85977:cnvr85979:cnvr85980	Fev_fvc_zscore_20258
cnvr96554	5	148477001	3.94e-09	148476001	148478001	ENSG00000164270	cnvr96554	Fev_fvc_zscore_20258
cnvr102348	6	30921001	4.22e-11	30920001	30922001	ENSG00000137411	cnvr102348	Fev_fvc_zscore_20258
cnvr102411:cnvr102412:cnvr102413:cnvr102414	6	31270001	9.91e-20	31269001	31274001	ENSG00000204525	cnvr102411:cnvr102412:cnvr102413:cnvr102414	Fev_fvc_zscore_20258
cnvr102424	6	31358001	1.85e-08	31357001	31359001	ENSG00000234745	cnvr102424	Fev_fvc_zscore_20258
cnvr102717:cnvr102718:cnvr102719	6	31983001	3.84e-11	31982001	31986001	ENSG00000244731:ENSG00000204344	cnvr102717:cnvr102718:cnvr102719	Fev_fvc_zscore_20258
cnvr102721:cnvr102722:cnvr102723:cnvr102724:cnvr102725:cnvr102726	6	31992001	2.41e-28	31991001	31998001	ENSG00000244731	cnvr102721:cnvr102722:cnvr102723:cnvr102724:cnvr102725:cnvr102726	Fev_fvc_zscore_20258
cnvr102728:cnvr102729:cnvr102730:cnvr102731:cnvr102732:cnvr102733:cnvr102734:cnvr102735:cnvr102736:cnvr102737:cnvr102738:cnvr102739:cnvr102740:cnvr102741:cnvr102742:cnvr102743:cnvr102744:cnvr102745:cnvr102746:cnvr102747:cnvr102748:cnvr102749	6	31999001	5.27e-14	31998001	32028001	ENSG00000244731:ENSG00000224389	cnvr102728:cnvr102729:cnvr102730:cnvr102731:cnvr102732:cnvr102733:cnvr102734:cnvr102735:cnvr102736:cnvr102737:cnvr102738:cnvr102739:cnvr102740:cnvr102741:cnvr102742:cnvr102743:cnvr102744:cnvr102745:cnvr102746:cnvr102747:cnvr102748:cnvr102749	Fev_fvc_zscore_20258
cnvr102753:cnvr102754:cnvr102755:cnvr102756:cnvr102757:cnvr102758	6	32031001	5.23e-11	32030001	32037001	ENSG00000224389	cnvr102753:cnvr102754:cnvr102755:cnvr102756:cnvr102757:cnvr102758	Fev_fvc_zscore_20258
cnvr102765:cnvr102766	6	32045001	2.63e-10	32044001	32047001	ENSG00000168477	cnvr102765:cnvr102766	Fev_fvc_zscore_20258
cnvr102940	6	32758001	9.51e-09	32757001	32759001	ENSG00000232629	cnvr102940	Fev_fvc_zscore_20258
cnvr197544	12	132509001	4.19e-09	132508001	132510001	ENSG00000112787	cnvr197544	Fev_fvc_zscore_20258
cnvr197544:cnvr197545:cnvr197546:cnvr197547	12	132509001	1.45e-09	132508001	132513001	ENSG00000112787	cnvr197544:cnvr197545:cnvr197546:cnvr197547	Fluid_intelligence_20016
cnvr230061	16	28471001	2.09e-09	28470001	28472001	ENSG00000233232	cnvr230061	Fluid_intelligence_20016
cnvr9388	1	52772001	1.91e-08	52771001	52773001	ENSG00000162378	cnvr9388	Haematocrit_percentage_30030
cnvr20364:cnvr20365	1	155190001	2.1e-18	155189001	155192001	ENSG00000185499	cnvr20364:cnvr20365	Haematocrit_percentage_30030
cnvr31639	1	248813001	1.85e-10	248812001	248814001	ENSG00000175137	cnvr31639	Haematocrit_percentage_30030
cnvr47918	2	178774001	1.77e-08	178773001	178775001	ENSG00000155657	cnvr47918	Haematocrit_percentage_30030
cnvr52106	2	219541001	3.45e-08	219540001	219542001	ENSG00000123989	cnvr52106	Haematocrit_percentage_30030
cnvr95616	5	140672001	2.75e-21	140671001	140673001	ENSG00000256453:ENSG00000120314	cnvr95616	Haematocrit_percentage_30030
cnvr101713	6	26369001	2.71e-08	26368001	26370001	ENSG00000186470	cnvr101713	Haematocrit_percentage_30030
cnvr101733:cnvr101734	6	26406001	7.33e-11	26405001	26408001	ENSG00000026950	cnvr101733:cnvr101734	Haematocrit_percentage_30030
cnvr102448	6	31521001	3.28e-10	31520001	31522001	ENSG00000204511	cnvr102448	Haematocrit_percentage_30030
cnvr102717:cnvr102718:cnvr102719	6	31983001	5.5e-09	31982001	31986001	ENSG00000244731:ENSG00000204344	cnvr102717:cnvr102718:cnvr102719	Haematocrit_percentage_30030
cnvr102731:cnvr102732:cnvr102733:cnvr102734:cnvr102735:cnvr102736	6	31992001	2.41e-11	31991001	32010001	ENSG00000244731	cnvr102721:cnvr102723:cnvr102724:cnvr102725:cnvr102726:cnvr102727:cnvr102729:cnvr102731:cnvr102732:cnvr102733:cnvr102734:cnvr102735:cnvr102736	Haematocrit_percentage_30030
cnvr102738:cnvr102739:cnvr102740:cnvr102741:cnvr102742:cnvr102743	6	32011001	9.98e-11	32010001	32037001	ENSG00000224389	cnvr102738:cnvr102739:cnvr102740:cnvr102741:cnvr102742:cnvr102743:cnvr102747:cnvr102748:cnvr102749:cnvr102754:cnvr102757:cnvr102758	Haematocrit_percentage_30030
cnvr102763	6	32043001	2.09e-09	32042001	32047001	ENSG00000168477	cnvr102763:cnvr102766	Haematocrit_percentage_30030
cnvr102924:cnvr102925:cnvr102926	6	32554001	5.61e-16	32553001	32582001	ENSG00000196126	cnvr102924:cnvr102925:cnvr102926	Haematocrit_percentage_30030
cnvr102928	6	32638001	1.21e-13	32637001	32644001	ENSG00000196735	cnvr102928:cnvr102930	Haematocrit_percentage_30030
cnvr102941:cnvr102942	6	32759001	2.04e-12	32758001	32761001	ENSG00000232629	cnvr102941:cnvr102942	Haematocrit_percentage_30030
cnvr114531	6	170284001	2.87e-10	170283001	170285001	ENSG00000198719	cnvr114531	Haematocrit_percentage_30030
cnvr118146:cnvr118147:cnvr118148:cnvr118149:cnvr118150:cnvr118151:cnvr118152:cnvr118153	7	38263001	9.28e-91	38259001	38319001	ENSG00000010270	cnvr118143:cnvr118144:cnvr118146:cnvr118147:cnvr118148:cnvr118149:cnvr118150:cnvr118151:cnvr118152:cnvr118153	Haematocrit_percentage_30030
cnvr128170	7	142668001	4.32e-26	142667001	142669001	ENSG00000204983	cnvr128170	Haematocrit_percentage_30030
cnvr128172:cnvr128173:cnvr128174:cnvr128175:cnvr128176:cnvr128177:cnvr128178:cnvr128179:cnvr128180:cnvr128181	7	142750001	9.38e-101	142749001	142766001	ENSG00000204983:ENSG00000275896	cnvr128172:cnvr128173:cnvr128174:cnvr128175:cnvr128176:cnvr128177:cnvr128178:cnvr128179:cnvr128180:cnvr128181	Haematocrit_percentage_30030
cnvr128183:cnvr128184:cnvr128185:cnvr128186:cnvr128187	7	142771001	2.34e-24	142770001	142776001	ENSG00000275896	cnvr128183:cnvr128184:cnvr128185:cnvr128186:cnvr128187	Haematocrit_percentage_30030
cnvr136363	8	87874001	8.95e-10	87873001	87875001	ENSG00000176566	cnvr136363	Haematocrit_percentage_30030
cnvr145410	9	81918001	3.55e-08	81917001	81919001	ENSG00000189357	cnvr145410	Haematocrit_percentage_30030
cnvr150149	9	126881001	3.49e-11	126880001	126882001	ENSG00000177125	cnvr150149	Haematocrit_percentage_30030
cnvr151849	9	133191001	1.44e-10	133190001	133192001	ENSG00000171102	cnvr151849	Haematocrit_percentage_30030
cnvr151859	9	133227001	1.54e-08	133226001	133228001	ENSG00000175164	cnvr151859	Haematocrit_percentage_30030
cnvr166646	10	133284001	2.64e-08	133283001	133285001	ENSG00000130640	cnvr166646	Haematocrit_percentage_30030
cnvr168788	11	10272001	2.69e-08	10271001	10273001	ENSG00000148926	cnvr168788	Haematocrit_percentage_30030
cnvr171418	11	45901001	1.74e-10	45900001	45902001	ENSG00000121653	cnvr171418	Haematocrit_percentage_30030
cnvr179582	11	113400001	4.52e-09	113399001	113401001	ENSG00000170209	cnvr179582	Haematocrit_percentage_30030
cnvr185493	12	48119001	9.85e-10	48118001	48120001	ENSG00000152556	cnvr185493	Haematocrit_percentage_30030
cnvr185526:cnvr185527	12	48334001	5.24e-14	48333001	48336001	ENSG00000167528	cnvr185526:cnvr185527	Haematocrit_percentage_30030
cnvr195961:cnvr195962:cnvr195963	12	132491001	2.12e-10	132490001	132513001	ENSG00000112787	cnvr195956:cnvr195961:cnvr195962:cnvr195963	Haematocrit_percentage_30030
cnvr201657	13	94713001	2.76e-08	94712001	94714001	ENSG00000125285	cnvr201657	Haematocrit_percentage_30030
cnvr215667	15	43561001	3.24e-08	43560001	43562001	ENSG00000168781	cnvr215667	Haematocrit_percentage_30030
cnvr233478:cnvr233479:cnvr233480	16	72057001	1.81e-14	72056001	72060001	ENSG00000140830:ENSG00000257017	cnvr233478:cnvr233479:cnvr233480	Haematocrit_percentage_30030
cnvr233488	16	72076001	3.2e-09	72075001	72077001	ENSG00000140830:ENSG00000261701	cnvr233488	Haematocrit_percentage_30030
cnvr244531	17	45426001	6.39e-09	45425001	45427001	ENSG00000159314	cnvr244531	Haematocrit_percentage_30030
cnvr244552:cnvr244553:cnvr244554:cnvr244555:cnvr244556:cnvr244557:cnvr244558:cnvr244559:cnvr244560:cnvr244561:cnvr244562:cnvr244563:cnvr244564:cnvr244565	17	45503001	1.11e-25	45475001	45521001	ENSG00000225190	cnvr244548:cnvr244552:cnvr244553:cnvr244554:cnvr244555:cnvr244556:cnvr244557:cnvr244558:cnvr244559:cnvr244560:cnvr244561:cnvr244562:cnvr244563:cnvr244564:cnvr244565	Haematocrit_percentage_30030
cnvr244579:cnvr244580:cnvr244581:cnvr244582	17	45593001	2.56e-22	45547001	45611001	ENSG00000278770	cnvr244569:cnvr244570:cnvr244571:cnvr244572:cnvr244576:cnvr244577:cnvr244579:cnvr244580:cnvr244581:cnvr244582:cnvr244584:cnvr244585:cnvr244586:cnvr244587	Haematocrit_percentage_30030
cnvr244599	17	45835001	1.74e-09	45834001	45836001	ENSG00000120088	cnvr244599	Haematocrit_percentage_30030
cnvr244644	17	46244001	7.83e-10	46094001	46245001	ENSG00000120071	cnvr244640:cnvr244644	Haematocrit_percentage_30030
cnvr244653:cnvr244654:cnvr244655:cnvr244656	17	46284001	3.06e-11	46260001	46341001	ENSG00000228696	cnvr244650:cnvr244653:cnvr244654:cnvr244655:cnvr244656:cnvr244674	Haematocrit_percentage_30030
cnvr244660:cnvr244661	17	46297001	2.03e-15	46296001	46338001	ENSG00000228696:ENSG00000176681	cnvr244660:cnvr244661:cnvr244669:cnvr244670:cnvr244671	Haematocrit_percentage_30030
cnvr244717:cnvr244718:cnvr244719:cnvr244720	17	46540001	1.58e-11	46539001	46558001	ENSG00000185829:ENSG00000238083	cnvr244708:cnvr244709:cnvr244713:cnvr244717:cnvr244718:cnvr244719:cnvr244720	Haematocrit_percentage_30030
cnvr244741	17	46693001	8.73e-17	46692001	46706001	ENSG00000073969	cnvr244738:cnvr244739:cnvr244741	Haematocrit_percentage_30030
cnvr244798:cnvr244799	17	47050001	1.84e-17	47017001	47052001	ENSG00000277198	cnvr244790:cnvr244796:cnvr244798:cnvr244799	Haematocrit_percentage_30030
cnvr247591	17	64857001	1.46e-12	64856001	64858001	ENSG00000176809	cnvr247591	Haematocrit_percentage_30030
cnvr259099	19	11782001	1.81e-09	11781001	11783001	ENSG00000197044	cnvr259099	Haematocrit_percentage_30030
cnvr259180	19	12188001	4.28e-09	12187001	12189001	ENSG00000196646	cnvr259180	Haematocrit_percentage_30030
cnvr263237	19	37153001	4.08e-08	37152001	37154001	ENSG00000196967	cnvr263237	Haematocrit_percentage_30030
cnvr265351	19	44430001	2.53e-08	44429001	44431001	ENSG00000278318	cnvr265351	Haematocrit_percentage_30030
cnvr267876	19	52017001	1.3e-09	52016001	52018001	ENSG00000142556	cnvr267876	Haematocrit_percentage_30030
cnvr267890	19	52067001	1.21e-08	52066001	52068001	ENSG00000256087:ENSG00000197608	cnvr267890	Haematocrit_percentage_30030
cnvr286606	22	50722001	2.41e-08	50721001	50723001	ENSG00000251322	cnvr286606	Haematocrit_percentage_30030
cnvr297013	24	5099001	8.58e-11	5098001	5100001	ENSG00000099715	cnvr297013	Haematocrit_percentage_30030
cnvr12:cnvr13	1	70001	1.3e-16	69001	72001	ENSG00000186092	cnvr12:cnvr13	Hair_colour_1747
cnvr17:cnvr18:cnvr19:cnvr20	1	136001	8.6e-27	135001	141001	ENSG00000238009	cnvr17:cnvr18:cnvr19:cnvr20	Hair_colour_1747
cnvr99850	6	498001	4.01e-43	497001	499001	ENSG00000112685	cnvr99850	Hair_colour_1747
cnvr135958	8	81809001	2.15e-08	81808001	81810001	ENSG00000104497	cnvr135958	Hair_colour_1747
cnvr140658:cnvr140659	9	179001	5.31e-10	178001	181001	ENSG00000172785	cnvr140658:cnvr140659	Hair_colour_1747
cnvr175527:cnvr175528	11	69064001	6.01e-27	69063001	69088001	ENSG00000162341	cnvr175527:cnvr175528:cnvr175541	Hair_colour_1747
cnvr177678	11	89994001	4.76e-08	89993001	89995001	ENSG00000204450	cnvr177678	Hair_colour_1747
cnvr177701	11	90063001	9e-09	90035001	90064001	ENSG00000204449	cnvr177687:cnvr177701	Hair_colour_1747
cnvr201458	13	77902001	8.49e-12	77901001	77903001	ENSG00000136160	cnvr201458	Hair_colour_1747
cnvr212272	15	20446001	1.53e-43	20445001	20447001	ENSG00000181984	cnvr212272	Hair_colour_1747
cnvr212515	15	22428001	1.27e-17	22427001	22429001	ENSG00000185182	cnvr212515	Hair_colour_1747
cnvr212561	15	22555001	4.23e-27	22554001	22692001	ENSG00000277515	cnvr212561:cnvr212569:cnvr212572:cnvr212607	Hair_colour_1747
cnvr212743	15	23134001	4.11e-28	23133001	23135001	ENSG00000273976	cnvr212743	Hair_colour_1747
cnvr212787:cnvr212788	15	23331001	8.62e-37	23293001	23333001	ENSG00000278222	cnvr212772:cnvr212787:cnvr212788	Hair_colour_1747
cnvr212803:cnvr212804	15	23431001	3.37e-15	23430001	23433001	ENSG00000174450	cnvr212803:cnvr212804	Hair_colour_1747
cnvr212985	15	27987001	3.33e-22	27986001	27988001	ENSG00000104044	cnvr212985	Hair_colour_1747
cnvr213060	15	28142001	1.51e-232	28141001	28346001	ENSG00000128731	cnvr213018:cnvr213028:cnvr213050:cnvr213053:cnvr213060:cnvr213065:cnvr213080:cnvr213103:cnvr213104:cnvr213108	Hair_colour_1747
cnvr213115:cnvr213116:cnvr213117	15	28354001	1.79e-218	28353001	28457001	ENSG00000153684	cnvr213115:cnvr213116:cnvr213117:cnvr213122:cnvr213126:cnvr213130:cnvr213137:cnvr213138	Hair_colour_1747
cnvr213156	15	28557001	1.41e-62	28522001	28581001	ENSG00000183629	cnvr213144:cnvr213152:cnvr213156:cnvr213158:cnvr213172	Hair_colour_1747
cnvr213190:cnvr213191	15	28649001	2.59e-158	28648001	28765001	ENSG00000188626	cnvr213190:cnvr213191:cnvr213199:cnvr213235	Hair_colour_1747
cnvr223397	15	101924001	3.07e-10	101923001	101925001	ENSG00000177693	cnvr223397	Hair_colour_1747
cnvr235275	16	89531001	1.33e-63	89530001	89543001	ENSG00000197912	cnvr235267:cnvr235275	Hair_colour_1747
cnvr235317	16	89641001	2.01e-15	89640001	89642001	ENSG00000131165	cnvr235317	Hair_colour_1747
cnvr235424	16	89817001	1.67e-12	89816001	89818001	ENSG00000187741	cnvr235424	Hair_colour_1747
cnvr235437	16	89860001	9.7e-09	89859001	89861001	ENSG00000204991	cnvr235437	Hair_colour_1747
cnvr235513	16	90030001	6.21e-13	90029001	90031001	ENSG00000141013:ENSG00000221819	cnvr235513	Hair_colour_1747
cnvr235541	16	90096001	2.2e-26	90095001	90104001	ENSG00000126856	cnvr235541:cnvr235545	Hair_colour_1747
cnvr250189:cnvr250190	18	48001	8.3e-11	47001	50001	ENSG00000173213	cnvr250189:cnvr250190	Hair_colour_1747
cnvr272849	20	34232001	2.07e-64	34231001	34233001	ENSG00000101440	cnvr272849	Hair_colour_1747
cnvr272947	20	34710001	1.09e-14	34709001	34711001	ENSG00000198646:ENSG00000078804	cnvr272947	Hair_colour_1747
cnvr125900	7	121262001	1.58e-08	121261001	121263001	ENSG00000106034	cnvr125900	Heel_bone_density_3148
cnvr125908	7	121326001	2.59e-21	121325001	121341001	ENSG00000002745	cnvr125908:cnvr125914:cnvr125915	Heel_bone_density_3148
cnvr125930	7	121441001	4.29e-09	121440001	121442001	ENSG00000196937	cnvr125930	Heel_bone_density_3148
cnvr130463:cnvr130464:cnvr130465	8	8229001	3.87e-09	8228001	8232001	ENSG00000275342	cnvr130463:cnvr130464:cnvr130465	Heel_bone_density_3148
cnvr461	1	1702001	4.04e-08	1701001	1703001	ENSG00000008128	cnvr461	height
cnvr3053	1	16570001	7.63e-09	16569001	16571001	ENSG00000219481	cnvr3053	height
cnvr3105:cnvr3106	1	16649001	3.38e-12	16648001	16651001	ENSG00000207513	cnvr3105:cnvr3106	height
cnvr3154	1	16896001	3.66e-12	16895001	16897001	ENSG00000207005:ENSG00000058453	cnvr3154	height
cnvr28713	1	224460001	2.07e-09	224459001	224461001	ENSG00000143786	cnvr28713	height
cnvr37926	2	71407001	2.92e-10	71406001	71408001	ENSG00000075292	cnvr37926	height
cnvr89171	5	55665001	1.04e-08	55664001	55666001	ENSG00000177058	cnvr89171	height
cnvr102369	6	31027001	2.38e-10	31026001	31028001	ENSG00000261272	cnvr102369	height
cnvr102411:cnvr102412:cnvr102413:cnvr102414:cnvr102415:cnvr102416	6	31270001	6.1e-23	31269001	31278001	ENSG00000204525	cnvr102411:cnvr102412:cnvr102413:cnvr102414:cnvr102415:cnvr102416	height
cnvr102421:cnvr102422:cnvr102423:cnvr102424	6	31355001	8.13e-24	31354001	31359001	ENSG00000234745	cnvr102421:cnvr102422:cnvr102423:cnvr102424	height
cnvr102427:cnvr102428	6	31395001	1.36e-12	31394001	31397001	ENSG00000204520	cnvr102427:cnvr102428	height
cnvr102450	6	31530001	5.68e-11	31529001	31531001	ENSG00000204511:ENSG00000198563	cnvr102450	height
cnvr102717:cnvr102718:cnvr102719	6	31983001	2.08e-12	31982001	31986001	ENSG00000244731:ENSG00000204344	cnvr102717:cnvr102718:cnvr102719	height
cnvr102721:cnvr102722:cnvr102723:cnvr102724:cnvr102725:cnvr102726	6	31992001	1.64e-19	31991001	32013001	ENSG00000244731	cnvr102721:cnvr102722:cnvr102723:cnvr102724:cnvr102725:cnvr102726:cnvr102728:cnvr102729:cnvr102730:cnvr102731:cnvr102732:cnvr102733:cnvr102734:cnvr102735:cnvr102736:cnvr102737:cnvr102738:cnvr102739	height
cnvr102753:cnvr102754:cnvr102755:cnvr102756:cnvr102757:cnvr102758	6	32014001	1.2e-12	32013001	32037001	ENSG00000224389	cnvr102741:cnvr102742:cnvr102743:cnvr102744:cnvr102745:cnvr102746:cnvr102747:cnvr102748:cnvr102749:cnvr102753:cnvr102754:cnvr102755:cnvr102756:cnvr102757:cnvr102758	height
cnvr102765:cnvr102766	6	32045001	4.01e-15	32044001	32047001	ENSG00000168477	cnvr102765:cnvr102766	height
cnvr102889	6	32331001	2.6e-08	32330001	32332001	ENSG00000204296	cnvr102889	height
cnvr102921	6	32444001	5.05e-11	32443001	32445001	ENSG00000204287	cnvr102921	height
cnvr102933:cnvr102934	6	32662001	9.58e-10	32661001	32664001	ENSG00000179344	cnvr102933:cnvr102934	height
cnvr102943	6	32762001	7.65e-09	32761001	32763001	ENSG00000232629	cnvr102943	height
cnvr102954:cnvr102955	6	32828001	2e-08	32827001	32830001	ENSG00000204267	cnvr102954:cnvr102955	height
cnvr110888	6	130067001	1.75e-09	130066001	130068001	ENSG00000198945	cnvr110888	height
cnvr139030:cnvr139031	8	129730001	5.92e-12	129729001	129732001	ENSG00000147697	cnvr139030:cnvr139031	height
cnvr163529	10	102477001	1.4e-11	102476001	102478001	ENSG00000138111:ENSG00000138107	cnvr163529	height
cnvr174925	11	66745001	1.2e-10	66744001	66746001	ENSG00000173715:ENSG00000173898	cnvr174925	height
cnvr223202	15	83900001	6.48e-09	83899001	83901001	ENSG00000156218	cnvr223202	height
cnvr223262:cnvr223263:cnvr223264	15	84173001	5.17e-15	84168001	84194001	ENSG00000259511	cnvr223254:cnvr223257:cnvr223262:cnvr223263:cnvr223264:cnvr223269	height
cnvr223276:cnvr223277:cnvr223278:cnvr223279:cnvr223280:cnvr223281:cnvr223282:cnvr223283	15	84236001	8.4e-19	84235001	84244001	ENSG00000184206	cnvr223276:cnvr223277:cnvr223278:cnvr223279:cnvr223280:cnvr223281:cnvr223282:cnvr223283	height
cnvr223307	15	84395001	1.51e-14	84352001	84396001	ENSG00000244056	cnvr223290:cnvr223291:cnvr223292:cnvr223293:cnvr223294:cnvr223307	height
cnvr223359:cnvr223360	15	84515001	2.55e-15	84431001	84517001	ENSG00000278785	cnvr223326:cnvr223327:cnvr223328:cnvr223329:cnvr223330:cnvr223331:cnvr223338:cnvr223340:cnvr223341:cnvr223346:cnvr223347:cnvr223348:cnvr223349:cnvr223350:cnvr223352:cnvr223354:cnvr223355:cnvr223357:cnvr223359:cnvr223360	height
cnvr223744	15	88856001	2.16e-38	88855001	88857001	ENSG00000157766	cnvr223744	height
cnvr225263	16	660001	2.92e-08	659001	661001	ENSG00000161996	cnvr225263	height
cnvr225887	16	2135001	1.33e-08	2134001	2136001	ENSG00000008710	cnvr225887	height
cnvr240957	17	18428001	3.2e-08	18427001	18429001	ENSG00000214860	cnvr240957	height
cnvr241008	17	18552001	3e-08	18551001	18553001	ENSG00000276532	cnvr241008	height
cnvr242372	17	29762001	2.08e-09	29761001	29763001	ENSG00000141298	cnvr242372	height
cnvr248934	17	63874001	1.36e-10	63873001	63875001	ENSG00000213218	cnvr248934	height
cnvr249135	17	64663001	3.45e-08	64662001	64664001	ENSG00000108854	cnvr249135	height
cnvr274586	20	34920001	1.09e-11	34919001	34921001	ENSG00000131069	cnvr274586	height
cnvr274737	20	35385001	1.04e-30	35384001	35386001	ENSG00000101019	cnvr274737	height
cnvr274749	20	35439001	5.53e-15	35438001	35440001	ENSG00000125965	cnvr274749	height
cnvr274872	20	35856001	1.24e-09	35855001	35857001	ENSG00000025293	cnvr274872	height
cnvr288351	23	1602001	2.93e-08	1601001	1603001	ENSG00000197976	cnvr288351	height
cnvr288378:cnvr288379	23	2489001	2e-08	2488001	2491001	ENSG00000169084:ENSG00000214717	cnvr288378:cnvr288379	height
cnvr292702:cnvr292703	23	57910001	1.41e-09	57909001	57912001	ENSG00000198205	cnvr292702:cnvr292703	height
cnvr128175	7	142753001	1.4e-16	142752001	142754001	ENSG00000204983	cnvr128175	High_blood_pressure_2966
cnvr118153	7	38318001	2.36e-10	38317001	38319001	ENSG00000211699	cnvr118153	Intra-ocular_pressure_left_5263
cnvr128175	7	142753001	2.78e-14	142752001	142754001	ENSG00000204983	cnvr128175	Intra-ocular_pressure_left_5263
cnvr255689	18	55587001	3.69e-21	55586001	55588001	ENSG00000196628	cnvr255689	Intra-ocular_pressure_left_5263
cnvr118148	7	38274001	1.7e-08	38273001	38275001	ENSG00000010270	cnvr118148	Intra-ocular_pressure_right_5255
cnvr118153	7	38318001	4.35e-09	38317001	38319001	ENSG00000211699	cnvr118153	Intra-ocular_pressure_right_5255
cnvr128175	7	142753001	2.82e-12	142752001	142754001	ENSG00000204983	cnvr128175	Intra-ocular_pressure_right_5255
cnvr255689	18	55587001	6.25e-17	55586001	55588001	ENSG00000196628	cnvr255689	Intra-ocular_pressure_right_5255
cnvr246137	17	45504001	2.75e-08	45503001	45505001	ENSG00000225190	cnvr246137	Mood_swings_1920
cnvr95616	5	140672001	1.57e-09	140671001	140673001	ENSG00000256453:ENSG00000120314	cnvr95616	Neuroticism_score_20127
cnvr246137:cnvr246138:cnvr246139:cnvr246140:cnvr246141:cnvr246142:cnvr246143:cnvr246144:cnvr246145:cnvr246146:cnvr246147:cnvr246148:cnvr246149	17	45504001	4.08e-13	45503001	45521001	ENSG00000225190	cnvr246137:cnvr246138:cnvr246139:cnvr246140:cnvr246141:cnvr246142:cnvr246143:cnvr246144:cnvr246145:cnvr246146:cnvr246147:cnvr246148:cnvr246149	Neuroticism_score_20127
cnvr246153:cnvr246154:cnvr246155:cnvr246156	17	45548001	6.44e-14	45547001	45610001	ENSG00000278770	cnvr246153:cnvr246154:cnvr246155:cnvr246156:cnvr246160:cnvr246163:cnvr246164:cnvr246167:cnvr246168:cnvr246169:cnvr246170	Neuroticism_score_20127
cnvr246236:cnvr246237:cnvr246238:cnvr246239:cnvr246240	17	46269001	3.21e-11	46259001	46289001	ENSG00000228696	cnvr246233:cnvr246234:cnvr246236:cnvr246237:cnvr246238:cnvr246239:cnvr246240	Neuroticism_score_20127
cnvr246245	17	46298001	3.52e-08	46297001	46299001	ENSG00000228696:ENSG00000176681	cnvr246245	Neuroticism_score_20127
cnvr246286	17	46513001	2.56e-08	46512001	46514001	ENSG00000238083	cnvr246286	Neuroticism_score_20127
cnvr246325	17	46705001	1.59e-08	46704001	46706001	ENSG00000073969	cnvr246325	Neuroticism_score_20127
cnvr249189	17	64898001	1.93e-09	64897001	64899001	ENSG00000176809	cnvr249189	Neuroticism_score_20127
cnvr207	1	1221001	1.24e-08	1220001	1222001	ENSG00000078808	cnvr207	PulseRate_4194
cnvr52088	2	219507001	4.77e-08	219506001	219508001	ENSG00000144591	cnvr52088	PulseRate_4194
cnvr118146:cnvr118147:cnvr118148:cnvr118149	7	38263001	1.95e-34	38259001	38296001	ENSG00000010270	cnvr118143:cnvr118146:cnvr118147:cnvr118148:cnvr118149	PulseRate_4194
cnvr118151:cnvr118152:cnvr118153	7	38312001	8.85e-49	38311001	38319001	ENSG00000211699	cnvr118151:cnvr118152:cnvr118153	PulseRate_4194
cnvr128170	7	142668001	1.61e-14	142667001	142669001	ENSG00000204983	cnvr128170	PulseRate_4194
cnvr128172:cnvr128173:cnvr128174:cnvr128175:cnvr128176:cnvr128177	7	142750001	2.09e-62	142749001	142762001	ENSG00000204983:ENSG00000275896	cnvr128172:cnvr128173:cnvr128174:cnvr128175:cnvr128176:cnvr128177	PulseRate_4194
cnvr128179:cnvr128180:cnvr128181	7	142763001	1.02e-21	142762001	142776001	ENSG00000275896	cnvr128179:cnvr128180:cnvr128181:cnvr128183:cnvr128185:cnvr128186:cnvr128187	PulseRate_4194
cnvr146598	9	94301001	3.37e-08	94300001	94302001	ENSG00000175787	cnvr146598	PulseRate_4194
cnvr186106	12	34166001	4.16e-08	34165001	34167001	ENSG00000272435	cnvr186106	PulseRate_4194
cnvr220521	15	66295001	4.93e-11	66294001	66296001	ENSG00000166938	cnvr220521	PulseRate_4194
cnvr273270	20	21397001	3.95e-09	21396001	21398001	ENSG00000125816	cnvr273270	PulseRate_4194
cnvr246159	17	45585001	2.74e-09	45584001	45586001	ENSG00000278770	cnvr246159	Reaction_time_20023
cnvr246226	17	46172001	1.33e-08	46171001	46173001	ENSG00000120071	cnvr246226	Reaction_time_20023
cnvr246236	17	46269001	1.5e-08	46268001	46270001	ENSG00000228696	cnvr246236	Reaction_time_20023
cnvr246241:cnvr246242	17	46294001	8.71e-09	46293001	46296001	ENSG00000228696:ENSG00000176681	cnvr246241:cnvr246242	Reaction_time_20023
cnvr246263:cnvr246264	17	46359001	1.47e-11	46358001	46374001	ENSG00000228696:ENSG00000260075	cnvr246263:cnvr246264	Reaction_time_20023
cnvr246282:cnvr246283	17	46407001	2.5e-13	46406001	46489001	ENSG00000260075	cnvr246266:cnvr246268:cnvr246271:cnvr246274:cnvr246275:cnvr246276:cnvr246278:cnvr246279:cnvr246280:cnvr246282:cnvr246283	Reaction_time_20023
cnvr246286:cnvr246287	17	46513001	2.4e-12	46512001	46515001	ENSG00000238083	cnvr246286:cnvr246287	Reaction_time_20023
cnvr246289:cnvr246290:cnvr246291	17	46516001	1.01e-08	46515001	46519001	ENSG00000185829:ENSG00000238083	cnvr246289:cnvr246290:cnvr246291	Reaction_time_20023
cnvr246310:cnvr246311	17	46577001	3.51e-11	46576001	46592001	ENSG00000185829:ENSG00000073969	cnvr246310:cnvr246311	Reaction_time_20023
cnvr246313:cnvr246314	17	46625001	2.6e-10	46624001	46696001	ENSG00000073969	cnvr246313:cnvr246314:cnvr246316:cnvr246318:cnvr246320:cnvr246321:cnvr246324	Reaction_time_20023
cnvr249188:cnvr249189	17	64897001	4.68e-11	64896001	64899001	ENSG00000176809	cnvr249188:cnvr249189	Reaction_time_20023
cnvr118149	7	38295001	1.16e-08	38294001	38296001	ENSG00000211699	cnvr118149	Recurrent_depression_moderate_20124
cnvr128175	7	142753001	1.11e-08	142752001	142754001	ENSG00000204983	cnvr128175	Recurrent_depression_moderate_20124
cnvr260443	19	11121001	1.52e-08	11120001	11122001	ENSG00000130164	cnvr260443	Recurrent_depression_moderate_20124
cnvr77415	4	65491001	3.86e-08	65490001	65492001	ENSG00000145242	cnvr77415	Recurrent_depression_moderate_and_severe
cnvr118153	7	38318001	9.05e-11	38294001	38319001	ENSG00000211699	cnvr118149:cnvr118153	Recurrent_depression_moderate_and_severe
cnvr128175	7	142753001	9.31e-10	142752001	142754001	ENSG00000204983	cnvr128175	Recurrent_depression_moderate_and_severe
cnvr200292	13	87678001	4.97e-09	87677001	87679001	ENSG00000165300	cnvr200292	Recurrent_depression_moderate_and_severe
cnvr93	1	943001	2.14e-10	942001	944001	ENSG00000187634	cnvr93	Red_blood_cell_count_30010
cnvr95	1	945001	7.73e-09	944001	946001	ENSG00000188976:ENSG00000187634	cnvr95	Red_blood_cell_count_30010
cnvr111	1	962001	1.02e-08	961001	963001	ENSG00000187961	cnvr111	Red_blood_cell_count_30010
cnvr128	1	980001	1.95e-08	979001	981001	ENSG00000187642	cnvr128	Red_blood_cell_count_30010
cnvr155:cnvr156	1	1042001	2.42e-10	1041001	1047001	ENSG00000188157	cnvr152:cnvr155:cnvr156	Red_blood_cell_count_30010
cnvr205	1	1219001	4.76e-08	1218001	1220001	ENSG00000078808	cnvr205	Red_blood_cell_count_30010
cnvr5918	1	31684001	1.92e-09	31683001	31685001	ENSG00000084636	cnvr5918	Red_blood_cell_count_30010
cnvr7919	1	43173001	3.29e-08	43172001	43174001	ENSG00000243710:ENSG00000117395	cnvr7919	Red_blood_cell_count_30010
cnvr20364:cnvr20365	1	155190001	3.18e-12	155189001	155192001	ENSG00000185499	cnvr20364:cnvr20365	Red_blood_cell_count_30010
cnvr23997	1	179883001	3.46e-08	179882001	179884001	ENSG00000143337	cnvr23997	Red_blood_cell_count_30010
cnvr25798	1	201210001	6.05e-12	201209001	201213001	ENSG00000163395	cnvr25796:cnvr25798	Red_blood_cell_count_30010
cnvr39402	2	87568001	3.92e-08	87567001	87569001	ENSG00000125551	cnvr39402	Red_blood_cell_count_30010
cnvr61524	3	57557001	3.11e-10	57556001	57558001	ENSG00000174840	cnvr61524	Red_blood_cell_count_30010
cnvr85813:cnvr85814	5	11001	1.03e-13	10001	13001	ENSG00000153404	cnvr85813:cnvr85814	Red_blood_cell_count_30010
cnvr95616	5	140672001	2.91e-31	140671001	140673001	ENSG00000256453:ENSG00000120314	cnvr95616	Red_blood_cell_count_30010
cnvr102111:cnvr102112:cnvr102113	6	29889001	1.48e-11	29888001	29946001	ENSG00000206503	cnvr102111:cnvr102112:cnvr102113:cnvr102117:cnvr102118	Red_blood_cell_count_30010
cnvr102716:cnvr102717:cnvr102718:cnvr102719	6	31982001	2.46e-12	31981001	31986001	ENSG00000244731:ENSG00000204344	cnvr102716:cnvr102717:cnvr102718:cnvr102719	Red_blood_cell_count_30010
cnvr102721:cnvr102722:cnvr102723:cnvr102724:cnvr102725:cnvr102726:cnvr102727:cnvr102728:cnvr102729	6	31992001	6.92e-17	31991001	32001001	ENSG00000244731	cnvr102721:cnvr102722:cnvr102723:cnvr102724:cnvr102725:cnvr102726:cnvr102727:cnvr102728:cnvr102729	Red_blood_cell_count_30010
cnvr102731:cnvr102732:cnvr102733:cnvr102734:cnvr102735:cnvr102736:cnvr102737:cnvr102738:cnvr102739:cnvr102740:cnvr102741:cnvr102742:cnvr102743:cnvr102744:cnvr102745:cnvr102746:cnvr102747:cnvr102748:cnvr102749	6	32002001	3.76e-15	32001001	32028001	ENSG00000244731:ENSG00000224389	cnvr102731:cnvr102732:cnvr102733:cnvr102734:cnvr102735:cnvr102736:cnvr102737:cnvr102738:cnvr102739:cnvr102740:cnvr102741:cnvr102742:cnvr102743:cnvr102744:cnvr102745:cnvr102746:cnvr102747:cnvr102748:cnvr102749	Red_blood_cell_count_30010
cnvr102752:cnvr102753:cnvr102754:cnvr102755:cnvr102756:cnvr102757:cnvr102758	6	32030001	1.67e-13	32029001	32037001	ENSG00000224389	cnvr102752:cnvr102753:cnvr102754:cnvr102755:cnvr102756:cnvr102757:cnvr102758	Red_blood_cell_count_30010
cnvr102762:cnvr102763	6	32042001	3.9e-11	32041001	32044001	ENSG00000168477:ENSG00000231852	cnvr102762:cnvr102763	Red_blood_cell_count_30010
cnvr102766	6	32046001	5.34e-13	32045001	32047001	ENSG00000168477	cnvr102766	Red_blood_cell_count_30010
cnvr102924	6	32554001	6.03e-09	32553001	32555001	ENSG00000251916	cnvr102924	Red_blood_cell_count_30010
cnvr102926	6	32581001	1.53e-08	32580001	32582001	ENSG00000196126	cnvr102926	Red_blood_cell_count_30010
cnvr102928	6	32638001	2.14e-11	32637001	32644001	ENSG00000196735	cnvr102928:cnvr102930	Red_blood_cell_count_30010
cnvr102941:cnvr102942	6	32759001	2.06e-12	32758001	32761001	ENSG00000232629	cnvr102941:cnvr102942	Red_blood_cell_count_30010
cnvr109270	6	109204001	3.3e-23	109203001	109205001	ENSG00000203799	cnvr109270	Red_blood_cell_count_30010
cnvr112403	6	148748001	8.01e-09	148747001	148749001	ENSG00000111962	cnvr112403	Red_blood_cell_count_30010
cnvr118146:cnvr118147:cnvr118148:cnvr118149:cnvr118150:cnvr118151:cnvr118152:cnvr118153	7	38263001	2.53e-100	38259001	38319001	ENSG00000010270	cnvr118143:cnvr118144:cnvr118146:cnvr118147:cnvr118148:cnvr118149:cnvr118150:cnvr118151:cnvr118152:cnvr118153	Red_blood_cell_count_30010
cnvr123931:cnvr123932:cnvr123933:cnvr123934:cnvr123935:cnvr123936	7	100734001	1.26e-23	100733001	100770001	ENSG00000146839	cnvr123931:cnvr123932:cnvr123933:cnvr123934:cnvr123935:cnvr123936:cnvr123947:cnvr123957:cnvr123958	Red_blood_cell_count_30010
cnvr128170	7	142668001	9.5e-31	142667001	142669001	ENSG00000204983	cnvr128170	Red_blood_cell_count_30010
cnvr128172:cnvr128173:cnvr128174:cnvr128175:cnvr128176:cnvr128177:cnvr128178:cnvr128179:cnvr128180:cnvr128181	7	142750001	4.14e-127	142749001	142766001	ENSG00000204983:ENSG00000275896	cnvr128172:cnvr128173:cnvr128174:cnvr128175:cnvr128176:cnvr128177:cnvr128178:cnvr128179:cnvr128180:cnvr128181	Red_blood_cell_count_30010
cnvr128183:cnvr128184:cnvr128185:cnvr128186:cnvr128187	7	142771001	9.71e-35	142770001	142776001	ENSG00000275896	cnvr128183:cnvr128184:cnvr128185:cnvr128186:cnvr128187	Red_blood_cell_count_30010
cnvr146598:cnvr146599	9	94301001	9.33e-13	94300001	94303001	ENSG00000175787	cnvr146598:cnvr146599	Red_blood_cell_count_30010
cnvr146603	9	94321001	5.74e-09	94320001	94322001	ENSG00000130950	cnvr146603	Red_blood_cell_count_30010
cnvr150149	9	126881001	1.69e-08	126880001	126882001	ENSG00000177125	cnvr150149	Red_blood_cell_count_30010
cnvr151849	9	133191001	3.28e-08	133190001	133192001	ENSG00000171102	cnvr151849	Red_blood_cell_count_30010
cnvr151859	9	133227001	1.17e-12	133226001	133259001	ENSG00000175164	cnvr151859:cnvr151864	Red_blood_cell_count_30010
cnvr165593:cnvr165594	10	122599001	8.33e-10	122598001	122620001	ENSG00000187908	cnvr165593:cnvr165594:cnvr165613	Red_blood_cell_count_30010
cnvr166635	10	133272001	1.35e-09	133271001	133273001	ENSG00000151651	cnvr166635	Red_blood_cell_count_30010
cnvr168788:cnvr168789	11	10272001	4.71e-10	10271001	10274001	ENSG00000148926	cnvr168788:cnvr168789	Red_blood_cell_count_30010
cnvr171418	11	45901001	1.56e-12	45900001	45902001	ENSG00000121653	cnvr171418	Red_blood_cell_count_30010
cnvr199826	13	44575001	3.15e-09	44574001	44576001	ENSG00000102804	cnvr199826	Red_blood_cell_count_30010
cnvr223477:cnvr223478	16	174001	1.02e-38	173001	178001	ENSG00000188536:ENSG00000206172	cnvr223477:cnvr223478	Red_blood_cell_count_30010
cnvr223507	16	263001	2.49e-08	262001	264001	ENSG00000167930	cnvr223507	Red_blood_cell_count_30010
cnvr223675	16	652001	1.1e-09	651001	657001	ENSG00000161996	cnvr223671:cnvr223675	Red_blood_cell_count_30010
cnvr223694	16	677001	2.25e-08	676001	678001	ENSG00000103269	cnvr223694	Red_blood_cell_count_30010
cnvr223700	16	684001	8.35e-09	683001	685001	ENSG00000127580:ENSG00000161999	cnvr223700	Red_blood_cell_count_30010
cnvr223702	16	686001	3.66e-08	685001	687001	ENSG00000127580	cnvr223702	Red_blood_cell_count_30010
cnvr228807	16	29458001	2.83e-16	29457001	29459001	ENSG00000181625	cnvr228807	Red_blood_cell_count_30010
cnvr233478:cnvr233479:cnvr233480	16	72057001	1.57e-19	72056001	72060001	ENSG00000140830:ENSG00000257017	cnvr233478:cnvr233479:cnvr233480	Red_blood_cell_count_30010
cnvr233488	16	72076001	1.99e-09	72075001	72077001	ENSG00000140830:ENSG00000261701	cnvr233488	Red_blood_cell_count_30010
cnvr244552:cnvr244553:cnvr244554:cnvr244555:cnvr244556:cnvr244557:cnvr244558:cnvr244559:cnvr244560:cnvr244561:cnvr244562:cnvr244563:cnvr244564:cnvr244565	17	45503001	7.97e-36	45475001	45521001	ENSG00000225190	cnvr244548:cnvr244552:cnvr244553:cnvr244554:cnvr244555:cnvr244556:cnvr244557:cnvr244558:cnvr244559:cnvr244560:cnvr244561:cnvr244562:cnvr244563:cnvr244564:cnvr244565	Red_blood_cell_count_30010
cnvr244576:cnvr244577:cnvr244578:cnvr244579:cnvr244580:cnvr244581:cnvr244582:cnvr244583:cnvr244584:cnvr244585:cnvr244586:cnvr244587	17	45586001	2.92e-32	45547001	45611001	ENSG00000278770	cnvr244569:cnvr244570:cnvr244571:cnvr244572:cnvr244576:cnvr244577:cnvr244578:cnvr244579:cnvr244580:cnvr244581:cnvr244582:cnvr244583:cnvr244584:cnvr244585:cnvr244586:cnvr244587	Red_blood_cell_count_30010
cnvr244599	17	45835001	1.56e-11	45834001	45836001	ENSG00000120088	cnvr244599	Red_blood_cell_count_30010
cnvr244644	17	46244001	8.01e-14	46033001	46262001	ENSG00000120071	cnvr244631:cnvr244640:cnvr244644:cnvr244647:cnvr244648:cnvr244649:cnvr244650	Red_blood_cell_count_30010
cnvr244652:cnvr244653:cnvr244654:cnvr244655:cnvr244656	17	46269001	3.41e-19	46268001	46289001	ENSG00000228696	cnvr244652:cnvr244653:cnvr244654:cnvr244655:cnvr244656	Red_blood_cell_count_30010
cnvr244660:cnvr244661	17	46297001	3.81e-24	46296001	46341001	ENSG00000228696:ENSG00000176681	cnvr244660:cnvr244661:cnvr244664:cnvr244665:cnvr244666:cnvr244667:cnvr244668:cnvr244669:cnvr244670:cnvr244671:cnvr244672:cnvr244673:cnvr244674	Red_blood_cell_count_30010
cnvr244679:cnvr244680:cnvr244681:cnvr244682	17	46359001	6.42e-12	46358001	46408001	ENSG00000228696:ENSG00000260075	cnvr244679:cnvr244680:cnvr244681:cnvr244682	Red_blood_cell_count_30010
cnvr244691:cnvr244692	17	46410001	1.95e-12	46409001	46478001	ENSG00000260075	cnvr244684:cnvr244685:cnvr244689:cnvr244691:cnvr244692:cnvr244696	Red_blood_cell_count_30010
cnvr244704	17	46515001	2.92e-12	46514001	46516001	ENSG00000238083	cnvr244704	Red_blood_cell_count_30010
cnvr244716:cnvr244717:cnvr244718:cnvr244719:cnvr244720:cnvr244721	17	46540001	1.35e-18	46539001	46559001	ENSG00000185829:ENSG00000238083	cnvr244708:cnvr244709:cnvr244710:cnvr244712:cnvr244713:cnvr244714:cnvr244716:cnvr244717:cnvr244718:cnvr244719:cnvr244720:cnvr244721	Red_blood_cell_count_30010
cnvr244725:cnvr244726:cnvr244727	17	46576001	1.46e-11	46575001	46592001	ENSG00000185829:ENSG00000073969	cnvr244725:cnvr244726:cnvr244727	Red_blood_cell_count_30010
cnvr244736:cnvr244737:cnvr244738:cnvr244739:cnvr244740:cnvr244741	17	46625001	1.07e-24	46624001	46706001	ENSG00000073969	cnvr244729:cnvr244731:cnvr244734:cnvr244736:cnvr244737:cnvr244738:cnvr244739:cnvr244740:cnvr244741	Red_blood_cell_count_30010
cnvr244798:cnvr244799	17	47050001	4.71e-25	47017001	47056001	ENSG00000277198	cnvr244790:cnvr244796:cnvr244798:cnvr244799:cnvr244803	Red_blood_cell_count_30010
cnvr247581	17	64823001	4.22e-11	64822001	64824001	ENSG00000252242	cnvr247581	Red_blood_cell_count_30010
cnvr247591	17	64857001	2.29e-13	64856001	64896001	ENSG00000176809	cnvr247591:cnvr247598:cnvr247600:cnvr247602	Red_blood_cell_count_30010
cnvr255177	18	76493001	1.85e-08	76492001	76494001	ENSG00000101493	cnvr255177	Red_blood_cell_count_30010
cnvr257569	19	7077001	6.64e-10	7076001	7078001	ENSG00000130544	cnvr257569	Red_blood_cell_count_30010
cnvr269202	19	56623001	1.06e-09	56622001	56624001	ENSG00000197951	cnvr269202	Red_blood_cell_count_30010
cnvr269291	19	57329001	3.24e-08	57328001	57330001	ENSG00000178229	cnvr269291	Red_blood_cell_count_30010
cnvr286409	22	50250001	1.29e-08	50249001	50251001	ENSG00000100429:ENSG00000188130	cnvr286409	Red_blood_cell_count_30010
cnvr286432	22	50278001	2.98e-08	50277001	50281001	ENSG00000196576	cnvr286430:cnvr286432	Red_blood_cell_count_30010
cnvr286503	22	50463001	2.07e-08	50462001	50464001	ENSG00000100241	cnvr286503	Red_blood_cell_count_30010
cnvr286533:cnvr286534	22	50523001	9.77e-09	50522001	50525001	ENSG00000025770:ENSG00000284194	cnvr286533:cnvr286534	Red_blood_cell_count_30010
cnvr286657	23	335001	7.77e-10	334001	349001	ENSG00000167393	cnvr286657:cnvr286665	Red_blood_cell_count_30010
cnvr286673	23	635001	1.26e-08	634001	643001	ENSG00000185960	cnvr286670:cnvr286673	Red_blood_cell_count_30010
cnvr286729	23	1390001	3.78e-08	1389001	1391001	ENSG00000169100	cnvr286729	Red_blood_cell_count_30010
cnvr286816	23	2753001	1.29e-08	2752001	2754001	ENSG00000124343	cnvr286816	Red_blood_cell_count_30010
cnvr290595	23	53078001	3.06e-09	53077001	53079001	ENSG00000184194	cnvr290595	Red_blood_cell_count_30010
cnvr297004	24	3580001	9.39e-09	3579001	3581001	ENSG00000176679	cnvr297004	Red_blood_cell_count_30010
cnvr297013:cnvr297014	24	5099001	2.7e-20	5098001	5101001	ENSG00000099715	cnvr297013:cnvr297014	Red_blood_cell_count_30010
cnvr297387	24	14831001	7.2e-09	14830001	14832001	ENSG00000165246	cnvr297387	Red_blood_cell_count_30010
cnvr51:cnvr52	1	634001	2.11e-13	629001	636001	ENSG00000284662	cnvr47:cnvr48:cnvr49:cnvr51:cnvr52	Reticulocyte_count_30250
cnvr94	1	944001	3.87e-11	943001	945001	ENSG00000188976:ENSG00000187634	cnvr94	Reticulocyte_count_30250
cnvr106	1	957001	5.69e-09	956001	958001	ENSG00000188976	cnvr106	Reticulocyte_count_30250
cnvr120:cnvr121	1	972001	2.83e-09	971001	974001	ENSG00000187583	cnvr120:cnvr121	Reticulocyte_count_30250
cnvr123	1	975001	3.47e-09	974001	976001	ENSG00000187583:ENSG00000187642	cnvr123	Reticulocyte_count_30250
cnvr128:cnvr129	1	980001	3.3e-14	979001	982001	ENSG00000187642	cnvr128:cnvr129	Reticulocyte_count_30250
cnvr136	1	1000001	4.17e-11	999001	1001001	ENSG00000188290	cnvr136	Reticulocyte_count_30250
cnvr154:cnvr155:cnvr156:cnvr157:cnvr158:cnvr159:cnvr160:cnvr161:cnvr162	1	1042001	5.04e-16	1041001	1053001	ENSG00000188157	cnvr152:cnvr154:cnvr155:cnvr156:cnvr157:cnvr158:cnvr159:cnvr160:cnvr161:cnvr162	Reticulocyte_count_30250
cnvr202	1	1214001	3.75e-09	1213001	1215001	ENSG00000186827	cnvr202	Reticulocyte_count_30250
cnvr206:cnvr207	1	1220001	1.82e-13	1219001	1222001	ENSG00000078808	cnvr206:cnvr207	Reticulocyte_count_30250
cnvr215	1	1233001	5.72e-09	1232001	1234001	ENSG00000176022:ENSG00000078808	cnvr215	Reticulocyte_count_30250
cnvr219	1	1245001	2.27e-09	1244001	1246001	ENSG00000184163	cnvr219	Reticulocyte_count_30250
cnvr242	1	1292001	2.28e-08	1291001	1293001	ENSG00000131584:ENSG00000162572	cnvr242	Reticulocyte_count_30250
cnvr248	1	1299001	8.43e-12	1298001	1300001	ENSG00000131584	cnvr248	Reticulocyte_count_30250
cnvr262	1	1314001	5.35e-09	1313001	1315001	ENSG00000127054	cnvr262	Reticulocyte_count_30250
cnvr280:cnvr281	1	1334001	3.85e-12	1333001	1336001	ENSG00000169962:ENSG00000107404	cnvr280:cnvr281	Reticulocyte_count_30250
cnvr295	1	1355001	2.42e-11	1354001	1356001	ENSG00000162576	cnvr295	Reticulocyte_count_30250
cnvr4736:cnvr4737:cnvr4738:cnvr4739:cnvr4740:cnvr4741:cnvr4742:cnvr4743:cnvr4744:cnvr4745:cnvr4746:cnvr4747:cnvr4748:cnvr4749:cnvr4750:cnvr4751:cnvr4752:cnvr4753:cnvr4754:cnvr4755:cnvr4756:cnvr4757:cnvr4758	1	25273001	9.23e-25	25272001	25331001	ENSG00000117616:ENSG00000187010:ENSG00000224183	cnvr4736:cnvr4737:cnvr4738:cnvr4739:cnvr4740:cnvr4741:cnvr4742:cnvr4743:cnvr4744:cnvr4745:cnvr4746:cnvr4747:cnvr4748:cnvr4749:cnvr4750:cnvr4751:cnvr4752:cnvr4753:cnvr4754:cnvr4755:cnvr4756:cnvr4757:cnvr4758	Reticulocyte_count_30250
cnvr4769	1	25363001	3.59e-09	25362001	25364001	ENSG00000183726:ENSG00000188672	cnvr4769	Reticulocyte_count_30250
cnvr4772	1	25376001	2.78e-16	25375001	25400001	ENSG00000188672	cnvr4772:cnvr4777:cnvr4781	Reticulocyte_count_30250
cnvr5459	1	28151001	5.73e-10	28150001	28152001	ENSG00000169403	cnvr5459	Reticulocyte_count_30250
cnvr5973	1	31815001	1.56e-14	31814001	31816001	ENSG00000134668	cnvr5973	Reticulocyte_count_30250
cnvr13248	1	96449001	1.23e-08	96448001	96450001	ENSG00000241992	cnvr13248	Reticulocyte_count_30250
cnvr19607	1	152109001	1.71e-09	152108001	152110001	ENSG00000159450	cnvr19607	Reticulocyte_count_30250
cnvr20586	1	155766001	2.22e-09	155765001	155767001	ENSG00000116580	cnvr20586	Reticulocyte_count_30250
cnvr21289	1	158525001	3.34e-08	158524001	158526001	ENSG00000197532	cnvr21289	Reticulocyte_count_30250
cnvr21308	1	158619001	3.8e-09	158618001	158620001	ENSG00000163554	cnvr21308	Reticulocyte_count_30250
cnvr25796	1	201210001	1.31e-10	201209001	201213001	ENSG00000163395	cnvr25796:cnvr25798	Reticulocyte_count_30250
cnvr31580	1	248181001	9.53e-09	248180001	248182001	ENSG00000198601	cnvr31580	Reticulocyte_count_30250
cnvr31583	1	248204001	8.22e-18	248203001	248205001	ENSG00000228198	cnvr31583	Reticulocyte_count_30250
cnvr31593:cnvr31594	1	248324001	5e-11	248323001	248326001	ENSG00000177201	cnvr31593:cnvr31594	Reticulocyte_count_30250
cnvr31635	1	248740001	4.38e-09	248739001	248741001	ENSG00000259823	cnvr31635	Reticulocyte_count_30250
cnvr31662	1	248918001	1.61e-10	248917001	248919001	ENSG00000185220	cnvr31662	Reticulocyte_count_30250
cnvr31773	2	1542001	2.25e-09	1541001	1543001	ENSG00000115705	cnvr31773	Reticulocyte_count_30250
cnvr39806	2	94816001	1.11e-08	94815001	94817001	ENSG00000212140	cnvr39806	Reticulocyte_count_30250
cnvr46364	2	167250001	5.66e-11	167249001	167251001	ENSG00000163092	cnvr46364	Reticulocyte_count_30250
cnvr46375:cnvr46376	2	167715001	3.21e-09	167714001	167717001	ENSG00000238357	cnvr46375:cnvr46376	Reticulocyte_count_30250
cnvr47640:cnvr47641	2	178433001	5.91e-11	178432001	178446001	ENSG00000180228	cnvr47638:cnvr47640:cnvr47641:cnvr47643:cnvr47644	Reticulocyte_count_30250
cnvr47746	2	178561001	2.34e-12	178560001	178752001	ENSG00000155657	cnvr47717:cnvr47721:cnvr47724:cnvr47730:cnvr47736:cnvr47746:cnvr47758:cnvr47778:cnvr47899	Reticulocyte_count_30250
cnvr48321	2	184939001	3.33e-08	184938001	184940001	ENSG00000170396	cnvr48321	Reticulocyte_count_30250
cnvr51534	2	217848001	5.2e-10	217847001	217852001	ENSG00000079308	cnvr51531:cnvr51534	Reticulocyte_count_30250
cnvr52300	2	223599001	5.9e-09	223598001	223600001	ENSG00000171951	cnvr52300	Reticulocyte_count_30250
cnvr54732	2	241804001	2.49e-10	241803001	241805001	ENSG00000154252	cnvr54732	Reticulocyte_count_30250
cnvr54752	2	241873001	1.5e-13	241872001	241874001	ENSG00000188011	cnvr54752	Reticulocyte_count_30250
cnvr54799	3	390001	3.4e-08	389001	391001	ENSG00000134121	cnvr54799	Reticulocyte_count_30250
cnvr66148	3	126990001	1.94e-08	126989001	126991001	ENSG00000114554	cnvr66148	Reticulocyte_count_30250
cnvr72664	4	679001	1.99e-16	678001	680001	ENSG00000215375	cnvr72664	Reticulocyte_count_30250
cnvr72667:cnvr72668	4	682001	5.92e-12	681001	684001	ENSG00000215375:ENSG00000169026	cnvr72667:cnvr72668	Reticulocyte_count_30250
cnvr72670	4	685001	2.73e-09	684001	686001	ENSG00000169026	cnvr72670	Reticulocyte_count_30250
cnvr72768	4	990001	3.04e-08	989001	991001	ENSG00000127415:ENSG00000145217	cnvr72768	Reticulocyte_count_30250
cnvr74155	4	8868001	1.82e-08	8867001	8869001	ENSG00000215612	cnvr74155	Reticulocyte_count_30250
cnvr81518	4	113354001	2.86e-09	113353001	113355001	ENSG00000145362	cnvr81518	Reticulocyte_count_30250
cnvr82352	4	125453001	1.16e-08	125452001	125454001	ENSG00000196159	cnvr82352	Reticulocyte_count_30250
cnvr83060	4	143913001	1.01e-11	143912001	143914001	ENSG00000197465	cnvr83060	Reticulocyte_count_30250
cnvr83064	4	144000001	9.11e-11	143999001	144001001	ENSG00000250361	cnvr83064	Reticulocyte_count_30250
cnvr83083	4	144121001	4.14e-17	144120001	144122001	ENSG00000170180	cnvr83083	Reticulocyte_count_30250
cnvr84963	4	174977001	4.77e-09	174976001	174978001	ENSG00000168594	cnvr84963	Reticulocyte_count_30250
cnvr85759	4	189954001	1.37e-08	189953001	189955001	ENSG00000109536	cnvr85759	Reticulocyte_count_30250
cnvr85910	5	454001	2.92e-09	453001	455001	ENSG00000180104	cnvr85910	Reticulocyte_count_30250
cnvr86068	5	1064001	4.1e-11	1063001	1065001	ENSG00000113504	cnvr86068	Reticulocyte_count_30250
cnvr86112	5	1233001	2.19e-09	1232001	1234001	ENSG00000164363	cnvr86112	Reticulocyte_count_30250
cnvr87187	5	23527001	8.14e-10	23526001	23528001	ENSG00000164256	cnvr87187	Reticulocyte_count_30250
cnvr95616	5	140672001	6.35e-09	140671001	140673001	ENSG00000256453:ENSG00000120314	cnvr95616	Reticulocyte_count_30250
cnvr101661	6	26091001	4.38e-09	26090001	26092001	ENSG00000010704	cnvr101661	Reticulocyte_count_30250
cnvr101713	6	26369001	1.15e-08	26368001	26370001	ENSG00000186470	cnvr101713	Reticulocyte_count_30250
cnvr101733:cnvr101734	6	26406001	4.41e-10	26405001	26408001	ENSG00000026950	cnvr101733:cnvr101734	Reticulocyte_count_30250
cnvr102110:cnvr102111	6	29888001	1.2e-18	29887001	29890001	ENSG00000206503	cnvr102110:cnvr102111	Reticulocyte_count_30250
cnvr102151	6	30138001	3.66e-08	30137001	30139001	ENSG00000204614	cnvr102151	Reticulocyte_count_30250
cnvr102716:cnvr102717:cnvr102718:cnvr102719	6	31982001	2.3e-18	31981001	31986001	ENSG00000244731:ENSG00000204344	cnvr102716:cnvr102717:cnvr102718:cnvr102719	Reticulocyte_count_30250
cnvr102721:cnvr102722:cnvr102723:cnvr102724:cnvr102725:cnvr102726:cnvr102727:cnvr102728:cnvr102729:cnvr102730:cnvr102731:cnvr102732:cnvr102733:cnvr102734:cnvr102735:cnvr102736:cnvr102737:cnvr102738:cnvr102739:cnvr102740:cnvr102741:cnvr102742:cnvr102743:cnvr102744:cnvr102745:cnvr102746:cnvr102747:cnvr102748:cnvr102749	6	31992001	1.95e-21	31991001	32028001	ENSG00000244731:ENSG00000224389	cnvr102721:cnvr102722:cnvr102723:cnvr102724:cnvr102725:cnvr102726:cnvr102727:cnvr102728:cnvr102729:cnvr102730:cnvr102731:cnvr102732:cnvr102733:cnvr102734:cnvr102735:cnvr102736:cnvr102737:cnvr102738:cnvr102739:cnvr102740:cnvr102741:cnvr102742:cnvr102743:cnvr102744:cnvr102745:cnvr102746:cnvr102747:cnvr102748:cnvr102749	Reticulocyte_count_30250
cnvr102752:cnvr102753:cnvr102754:cnvr102755:cnvr102756:cnvr102757:cnvr102758	6	32030001	8.02e-20	32029001	32037001	ENSG00000224389	cnvr102752:cnvr102753:cnvr102754:cnvr102755:cnvr102756:cnvr102757:cnvr102758	Reticulocyte_count_30250
cnvr102762:cnvr102763:cnvr102764:cnvr102765:cnvr102766	6	32042001	1.24e-16	32041001	32047001	ENSG00000168477:ENSG00000231852	cnvr102762:cnvr102763:cnvr102764:cnvr102765:cnvr102766	Reticulocyte_count_30250
cnvr102910	6	32397001	7.53e-12	32396001	32398001	ENSG00000204290	cnvr102910	Reticulocyte_count_30250
cnvr102921	6	32444001	2.36e-12	32443001	32445001	ENSG00000204287	cnvr102921	Reticulocyte_count_30250
cnvr102924	6	32554001	5.92e-11	32553001	32555001	ENSG00000251916	cnvr102924	Reticulocyte_count_30250
cnvr102926	6	32581001	3.46e-20	32580001	32582001	ENSG00000196126	cnvr102926	Reticulocyte_count_30250
cnvr103370:cnvr103371	6	34859001	1.48e-08	34858001	34861001	ENSG00000065060	cnvr103370:cnvr103371	Reticulocyte_count_30250
cnvr104649	6	42723001	2.96e-09	42722001	42724001	ENSG00000112619	cnvr104649	Reticulocyte_count_30250
cnvr106276	6	56606001	1.33e-12	56605001	56607001	ENSG00000151914	cnvr106276	Reticulocyte_count_30250
cnvr114531	6	170284001	2.64e-13	170283001	170287001	ENSG00000198719	cnvr114531:cnvr114533	Reticulocyte_count_30250
cnvr114540	6	170319001	1.18e-13	170318001	170320001	ENSG00000112584	cnvr114540	Reticulocyte_count_30250
cnvr114598	7	194001	4.47e-10	193001	195001	ENSG00000177706	cnvr114598	Reticulocyte_count_30250
cnvr118153	7	38318001	1.97e-11	38317001	38319001	ENSG00000211699	cnvr118153	Reticulocyte_count_30250
cnvr119632:cnvr119633:cnvr119634	7	56376001	1.12e-13	56375001	56379001	ENSG00000223330	cnvr119632:cnvr119633:cnvr119634	Reticulocyte_count_30250
cnvr119657:cnvr119658	7	56810001	1.75e-09	56809001	56812001	ENSG00000279072	cnvr119657:cnvr119658	Reticulocyte_count_30250
cnvr119881	7	63767001	2.03e-11	63744001	63768001	ENSG00000214652	cnvr119859:cnvr119881	Reticulocyte_count_30250
cnvr128173:cnvr128174:cnvr128175	7	142751001	3.95e-16	142750001	142754001	ENSG00000204983	cnvr128173:cnvr128174:cnvr128175	Reticulocyte_count_30250
cnvr128177	7	142761001	2.7e-08	142760001	142762001	ENSG00000275896	cnvr128177	Reticulocyte_count_30250
cnvr129879	8	674001	1.19e-10	673001	675001	ENSG00000104714	cnvr129879	Reticulocyte_count_30250
cnvr139916	8	142278001	3.21e-08	142277001	142279001	ENSG00000171045	cnvr139916	Reticulocyte_count_30250
cnvr140421	8	144318001	4.45e-09	144317001	144319001	ENSG00000185000	cnvr140421	Reticulocyte_count_30250
cnvr140437	8	144357001	4.92e-09	144356001	144358001	ENSG00000182325:ENSG00000185803	cnvr140437	Reticulocyte_count_30250
cnvr140450	8	144392001	7.11e-10	144391001	144393001	ENSG00000173137	cnvr140450	Reticulocyte_count_30250
cnvr140457:cnvr140458	8	144399001	1.82e-11	144398001	144403001	ENSG00000071894	cnvr140457:cnvr140458:cnvr140460	Reticulocyte_count_30250
cnvr140465:cnvr140466	8	144415001	1.14e-11	144414001	144417001	ENSG00000147804	cnvr140465:cnvr140466	Reticulocyte_count_30250
cnvr140470	8	144425001	7.81e-10	144424001	144426001	ENSG00000160948	cnvr140470	Reticulocyte_count_30250
cnvr140480:cnvr140481:cnvr140482	8	144435001	6.3e-09	144434001	144438001	ENSG00000160949	cnvr140480:cnvr140481:cnvr140482	Reticulocyte_count_30250
cnvr140499	8	144468001	3.09e-10	144467001	144469001	ENSG00000167702	cnvr140499	Reticulocyte_count_30250
cnvr140504:cnvr140505:cnvr140506	8	144473001	2.46e-10	144472001	144476001	ENSG00000160973:ENSG00000167702	cnvr140504:cnvr140505:cnvr140506	Reticulocyte_count_30250
cnvr140510	8	144498001	4.58e-10	144497001	144499001	ENSG00000160972	cnvr140510	Reticulocyte_count_30250
cnvr140513:cnvr140514	8	144501001	7.88e-14	144500001	144503001	ENSG00000167701:ENSG00000160972	cnvr140513:cnvr140514	Reticulocyte_count_30250
cnvr140517	8	144505001	1.59e-10	144504001	144508001	ENSG00000167701	cnvr140517:cnvr140519	Reticulocyte_count_30250
cnvr140522:cnvr140523:cnvr140524:cnvr140525:cnvr140526	8	144510001	6.67e-15	144509001	144515001	ENSG00000160957:ENSG00000167700	cnvr140522:cnvr140523:cnvr140524:cnvr140525:cnvr140526	Reticulocyte_count_30250
cnvr140528:cnvr140529	8	144516001	1.27e-08	144515001	144518001	ENSG00000160957:ENSG00000160959	cnvr140528:cnvr140529	Reticulocyte_count_30250
cnvr140533	8	144521001	1.42e-12	144520001	144522001	ENSG00000160959	cnvr140533	Reticulocyte_count_30250
cnvr140535:cnvr140536	8	144523001	3.25e-11	144522001	144525001	ENSG00000254402:ENSG00000160959	cnvr140535:cnvr140536	Reticulocyte_count_30250
cnvr140543	8	144531001	4.1e-08	144530001	144532001	ENSG00000147799	cnvr140543	Reticulocyte_count_30250
cnvr145430	9	81992001	2.67e-13	81991001	82062001	ENSG00000214929	cnvr145430:cnvr145438	Reticulocyte_count_30250
cnvr146598	9	94301001	2.4e-13	94300001	94302001	ENSG00000175787	cnvr146598	Reticulocyte_count_30250
cnvr149151	9	117713001	3.91e-08	117712001	117714001	ENSG00000136869	cnvr149151	Reticulocyte_count_30250
cnvr150149	9	126881001	2.03e-12	126880001	126882001	ENSG00000177125	cnvr150149	Reticulocyte_count_30250
cnvr152949	9	137215001	2.53e-08	137214001	137216001	ENSG00000188566	cnvr152949	Reticulocyte_count_30250
cnvr158204	10	53823001	6.04e-09	53822001	53824001	ENSG00000150275	cnvr158204	Reticulocyte_count_30250
cnvr163528:cnvr163529	10	102476001	2.74e-12	102475001	102478001	ENSG00000138111:ENSG00000138107	cnvr163528:cnvr163529	Reticulocyte_count_30250
cnvr164087	10	106578001	1.51e-08	106577001	106579001	ENSG00000108018	cnvr164087	Reticulocyte_count_30250
cnvr165593	10	122580001	7.33e-10	122579001	122600001	ENSG00000187908	cnvr165575:cnvr165593	Reticulocyte_count_30250
cnvr166582	10	133089001	8.81e-10	133088001	133131001	ENSG00000197177	cnvr166567:cnvr166582	Reticulocyte_count_30250
cnvr166612	10	133199001	1.16e-09	133198001	133213001	ENSG00000171798	cnvr166604:cnvr166612	Reticulocyte_count_30250
cnvr166634:cnvr166635:cnvr166636:cnvr166637	10	133268001	1.37e-12	133267001	133275001	ENSG00000151651	cnvr166631:cnvr166632:cnvr166634:cnvr166635:cnvr166636:cnvr166637	Reticulocyte_count_30250
cnvr166650	10	133284001	1.88e-11	133283001	133290001	ENSG00000130640	cnvr166646:cnvr166648:cnvr166650	Reticulocyte_count_30250
cnvr166667	10	133310001	2.6e-16	133309001	133314001	ENSG00000198546:ENSG00000130640	cnvr166664:cnvr166667	Reticulocyte_count_30250
cnvr166684	10	133353001	1.87e-09	133352001	133354001	ENSG00000165828	cnvr166684	Reticulocyte_count_30250
cnvr166698	10	133371001	6.41e-09	133370001	133372001	ENSG00000127884	cnvr166698	Reticulocyte_count_30250
cnvr166908:cnvr166909	11	407001	5.6e-14	406001	409001	ENSG00000185187	cnvr166908:cnvr166909	Reticulocyte_count_30250
cnvr166917:cnvr166918:cnvr166919	11	419001	3.24e-11	418001	431001	ENSG00000185101	cnvr166917:cnvr166918:cnvr166919:cnvr166923	Reticulocyte_count_30250
cnvr166968	11	560001	3.42e-09	559001	561001	ENSG00000185522:ENSG00000099849	cnvr166968	Reticulocyte_count_30250
cnvr166987:cnvr166988	11	608001	3.66e-10	607001	610001	ENSG00000070047	cnvr166987:cnvr166988	Reticulocyte_count_30250
cnvr166996:cnvr166997	11	618001	8.69e-09	617001	620001	ENSG00000099834	cnvr166996:cnvr166997	Reticulocyte_count_30250
cnvr167059	11	771001	4.22e-08	770001	772001	ENSG00000177225	cnvr167059	Reticulocyte_count_30250
cnvr167070	11	793001	8.97e-09	792001	794001	ENSG00000177542	cnvr167070	Reticulocyte_count_30250
cnvr167099	11	831001	1.06e-09	830001	832001	ENSG00000177685	cnvr167099	Reticulocyte_count_30250
cnvr167258	11	1243001	1.7e-10	1242001	1244001	ENSG00000117983	cnvr167258	Reticulocyte_count_30250
cnvr170403	11	27658001	4.57e-08	27657001	27659001	ENSG00000176697	cnvr170403	Reticulocyte_count_30250
cnvr172485	11	57333001	1.45e-09	57332001	57334001	ENSG00000149136	cnvr172485	Reticulocyte_count_30250
cnvr177783	11	92806001	2.34e-08	92805001	92807001	ENSG00000165323	cnvr177783	Reticulocyte_count_30250
cnvr181822:cnvr181823	11	133007001	2.76e-10	133006001	133009001	ENSG00000183715	cnvr181822:cnvr181823	Reticulocyte_count_30250
cnvr181858	11	133921001	5.89e-10	133920001	133924001	ENSG00000080854	cnvr181858:cnvr181860	Reticulocyte_count_30250
cnvr182020	12	260001	6.34e-09	259001	261001	ENSG00000010379	cnvr182020	Reticulocyte_count_30250
cnvr182099	12	554001	9.58e-10	553001	555001	ENSG00000139044	cnvr182099	Reticulocyte_count_30250
cnvr191175	12	78189001	1.23e-08	78188001	78190001	ENSG00000067798	cnvr191175	Reticulocyte_count_30250
cnvr191787	12	88196001	5.69e-09	88195001	88197001	ENSG00000139324	cnvr191787	Reticulocyte_count_30250
cnvr194597:cnvr194598	12	111599001	7.62e-15	111598001	111601001	ENSG00000204842	cnvr194597:cnvr194598	Reticulocyte_count_30250
cnvr197559	12	132571001	2.19e-12	132472001	132585001	ENSG00000112787	cnvr197536:cnvr197559:cnvr197567:cnvr197569	Reticulocyte_count_30250
cnvr197571:cnvr197572	12	132604001	1.78e-11	132603001	132606001	ENSG00000204583	cnvr197571:cnvr197572	Reticulocyte_count_30250
cnvr197647	12	132731001	3.65e-08	132730001	132732001	ENSG00000176915	cnvr197647	Reticulocyte_count_30250
cnvr197706	12	132848001	5.31e-09	132847001	132849001	ENSG00000072609	cnvr197706	Reticulocyte_count_30250
cnvr197726	12	132927001	8.34e-12	132926001	132928001	ENSG00000196458:ENSG00000072609	cnvr197726	Reticulocyte_count_30250
cnvr200675	13	35849001	9.3e-09	35848001	35850001	ENSG00000133083	cnvr200675	Reticulocyte_count_30250
cnvr203965	13	102738001	2.33e-09	102737001	102739001	ENSG00000151287	cnvr203965	Reticulocyte_count_30250
cnvr204781	13	113834001	1.6e-08	113833001	113835001	ENSG00000233695:ENSG00000183087	cnvr204781	Reticulocyte_count_30250
cnvr213247	14	103449001	5.23e-10	103448001	103450001	ENSG00000075413	cnvr213247	Reticulocyte_count_30250
cnvr220125	15	64676001	7.2e-09	64675001	64677001	ENSG00000180357	cnvr220125	Reticulocyte_count_30250
cnvr220920	15	69036001	1.63e-08	69035001	69037001	ENSG00000255346	cnvr220920	Reticulocyte_count_30250
cnvr222078	15	76340001	1.11e-08	76339001	76341001	ENSG00000159556	cnvr222078	Reticulocyte_count_30250
cnvr224012	15	89904001	1.14e-08	89903001	89905001	ENSG00000250021:ENSG00000242498	cnvr224012	Reticulocyte_count_30250
cnvr225053	16	155001	1.57e-10	154001	156001	ENSG00000130656:ENSG00000206177	cnvr225053	Reticulocyte_count_30250
cnvr225055	16	164001	1.96e-08	163001	165001	ENSG00000206177:ENSG00000206178	cnvr225055	Reticulocyte_count_30250
cnvr225060:cnvr225061:cnvr225062:cnvr225063	16	173001	4.74e-33	172001	179001	ENSG00000207243:ENSG00000188536:ENSG00000206172	cnvr225060:cnvr225061:cnvr225062:cnvr225063	Reticulocyte_count_30250
cnvr225201	16	549001	1.74e-08	548001	550001	ENSG00000103326	cnvr225201	Reticulocyte_count_30250
cnvr225210	16	561001	1.38e-09	560001	566001	ENSG00000161992	cnvr225210:cnvr225214	Reticulocyte_count_30250
cnvr225245	16	634001	3.77e-10	633001	635001	ENSG00000127578:ENSG00000130731	cnvr225245	Reticulocyte_count_30250
cnvr225259	16	651001	3.79e-13	650001	668001	ENSG00000161996	cnvr225254:cnvr225255:cnvr225256:cnvr225259:cnvr225261:cnvr225265:cnvr225266:cnvr225269	Reticulocyte_count_30250
cnvr225278:cnvr225279:cnvr225280	16	677001	1.91e-15	676001	680001	ENSG00000103269	cnvr225278:cnvr225279:cnvr225280	Reticulocyte_count_30250
cnvr225282	16	682001	5.47e-09	681001	683001	ENSG00000103266:ENSG00000161999	cnvr225282	Reticulocyte_count_30250
cnvr225284:cnvr225285	16	684001	1.97e-13	683001	686001	ENSG00000127580:ENSG00000161999	cnvr225284:cnvr225285	Reticulocyte_count_30250
cnvr225288	16	688001	3.14e-11	687001	689001	ENSG00000127580	cnvr225288	Reticulocyte_count_30250
cnvr225299	16	717001	8.81e-09	716001	718001	ENSG00000103260	cnvr225299	Reticulocyte_count_30250
cnvr225318	16	738001	2.88e-09	737001	739001	ENSG00000103245	cnvr225318	Reticulocyte_count_30250
cnvr225336	16	790001	3.27e-08	789001	791001	ENSG00000127586	cnvr225336	Reticulocyte_count_30250
cnvr226480	16	3729001	9.53e-09	3728001	3852001	ENSG00000005339	cnvr226439:cnvr226480	Reticulocyte_count_30250
cnvr230079	16	28498001	3.1e-09	28497001	28499001	ENSG00000184730	cnvr230079	Reticulocyte_count_30250
cnvr236555	16	88433001	1.18e-10	88432001	88440001	ENSG00000225614	cnvr236555:cnvr236561	Reticulocyte_count_30250
cnvr237065	16	89936001	2.59e-08	89935001	89937001	ENSG00000258947	cnvr237065	Reticulocyte_count_30250
cnvr237786	17	3422001	1.45e-08	3421001	3423001	ENSG00000159961	cnvr237786	Reticulocyte_count_30250
cnvr241050	17	18673001	5.71e-11	18672001	18674001	ENSG00000108448	cnvr241050	Reticulocyte_count_30250
cnvr243275	17	35555001	9.33e-10	35554001	35556001	ENSG00000236320	cnvr243275	Reticulocyte_count_30250
cnvr244722	17	41035001	5.4e-14	41034001	41036001	ENSG00000221880	cnvr244722	Reticulocyte_count_30250
cnvr244753	17	41161001	2.43e-08	41160001	41162001	ENSG00000171396	cnvr244753	Reticulocyte_count_30250
cnvr246137:cnvr246138:cnvr246139:cnvr246140:cnvr246141:cnvr246142:cnvr246143:cnvr246144:cnvr246145:cnvr246146:cnvr246147:cnvr246148:cnvr246149	17	45504001	2.18e-17	45475001	45521001	ENSG00000225190	cnvr246132:cnvr246137:cnvr246138:cnvr246139:cnvr246140:cnvr246141:cnvr246142:cnvr246143:cnvr246144:cnvr246145:cnvr246146:cnvr246147:cnvr246148:cnvr246149	Reticulocyte_count_30250
cnvr246153:cnvr246154:cnvr246155:cnvr246156	17	45548001	5.12e-15	45547001	45610001	ENSG00000278770	cnvr246153:cnvr246154:cnvr246155:cnvr246156:cnvr246160:cnvr246161:cnvr246163:cnvr246165:cnvr246168:cnvr246169:cnvr246170	Reticulocyte_count_30250
cnvr246244	17	46297001	1.17e-08	46296001	46334001	ENSG00000228696:ENSG00000176681	cnvr246244:cnvr246253	Reticulocyte_count_30250
cnvr246303:cnvr246304	17	46556001	2.31e-09	46555001	46558001	ENSG00000185829:ENSG00000238083	cnvr246303:cnvr246304	Reticulocyte_count_30250
cnvr246325	17	46705001	3.05e-13	46704001	46706001	ENSG00000073969	cnvr246325	Reticulocyte_count_30250
cnvr246382:cnvr246383	17	47050001	1.39e-10	47049001	47052001	ENSG00000277198	cnvr246382:cnvr246383	Reticulocyte_count_30250
cnvr248034	17	59211001	9.28e-10	59210001	59212001	ENSG00000167447	cnvr248034	Reticulocyte_count_30250
cnvr251091:cnvr251092	17	78050001	5.29e-13	78049001	78052001	ENSG00000078687	cnvr251091:cnvr251092	Reticulocyte_count_30250
cnvr254711	18	37274001	3.61e-11	37273001	37275001	ENSG00000101489	cnvr254711	Reticulocyte_count_30250
cnvr256982	19	620001	3.08e-08	619001	621001	ENSG00000099821	cnvr256982	Reticulocyte_count_30250
cnvr259102	19	6829001	1.04e-08	6828001	6838001	ENSG00000141968	cnvr259095:cnvr259102	Reticulocyte_count_30250
cnvr259153	19	7077001	6.31e-09	7076001	7078001	ENSG00000130544	cnvr259153	Reticulocyte_count_30250
cnvr260266	19	10632001	3.7e-11	10631001	10633001	ENSG00000129353	cnvr260266	Reticulocyte_count_30250
cnvr260724	19	12016001	2.4e-10	12015001	12017001	ENSG00000197647	cnvr260724	Reticulocyte_count_30250
cnvr260764	19	12188001	1.77e-08	12187001	12189001	ENSG00000196646	cnvr260764	Reticulocyte_count_30250
cnvr261858	19	15923001	2.34e-08	15922001	15924001	ENSG00000171903	cnvr261858	Reticulocyte_count_30250
cnvr264787	19	36893001	1.69e-08	36892001	36894001	ENSG00000251247:ENSG00000185869	cnvr264787	Reticulocyte_count_30250
cnvr265670	19	39928001	5.69e-11	39927001	39929001	ENSG00000275395	cnvr265670	Reticulocyte_count_30250
cnvr265759	19	40322001	3.11e-09	40321001	40323001	ENSG00000160392	cnvr265759	Reticulocyte_count_30250
cnvr266935	19	44430001	1.31e-08	44429001	44431001	ENSG00000278318	cnvr266935	Reticulocyte_count_30250
cnvr269442	19	51966001	4.5e-08	51965001	51967001	ENSG00000256683	cnvr269442	Reticulocyte_count_30250
cnvr269483	19	52116001	1.28e-08	52115001	52117001	ENSG00000204611	cnvr269483	Reticulocyte_count_30250
cnvr270786	19	56623001	3.49e-09	56622001	56624001	ENSG00000197951	cnvr270786	Reticulocyte_count_30250
cnvr273625	20	28591001	4.45e-08	28590001	28592001	ENSG00000283568	cnvr273625	Reticulocyte_count_30250
cnvr274541	20	34742001	4.2e-08	34741001	34743001	ENSG00000198646	cnvr274541	Reticulocyte_count_30250
cnvr275057	20	36794001	6.13e-09	36793001	36795001	ENSG00000149639	cnvr275057	Reticulocyte_count_30250
cnvr281309	21	45224001	1.15e-09	45223001	45225001	ENSG00000197381	cnvr281309	Reticulocyte_count_30250
cnvr281453	21	46127001	1.76e-08	46126001	46128001	ENSG00000142173	cnvr281453	Reticulocyte_count_30250
cnvr286537	22	41178001	1.69e-14	41177001	41179001	ENSG00000100393	cnvr286537	Reticulocyte_count_30250
cnvr287972	22	50220001	1.89e-12	50219001	50226001	ENSG00000128159	cnvr287972:cnvr287977	Reticulocyte_count_30250
cnvr287999	22	50257001	1.83e-08	50256001	50258001	ENSG00000188130	cnvr287999	Reticulocyte_count_30250
cnvr288026:cnvr288027	22	50280001	8.37e-11	50279001	50292001	ENSG00000196576	cnvr288016:cnvr288017:cnvr288020:cnvr288026:cnvr288027	Reticulocyte_count_30250
cnvr298246:cnvr298247	23	154145001	1.96e-15	154144001	154155001	ENSG00000102076	cnvr298243:cnvr298246:cnvr298247	Reticulocyte_count_30250
cnvr298251:cnvr298252:cnvr298253:cnvr298254:cnvr298255:cnvr298256:cnvr298257:cnvr298258:cnvr298259:cnvr298260:cnvr298261:cnvr298262:cnvr298263	23	154159001	9.28e-17	154158001	154194001	ENSG00000102076:ENSG00000268221	cnvr298251:cnvr298252:cnvr298253:cnvr298254:cnvr298255:cnvr298256:cnvr298257:cnvr298258:cnvr298259:cnvr298260:cnvr298261:cnvr298262:cnvr298263	Reticulocyte_count_30250
cnvr298266:cnvr298267:cnvr298268:cnvr298269:cnvr298270:cnvr298271:cnvr298272:cnvr298273:cnvr298274	23	154196001	4.8e-15	154195001	154227001	ENSG00000268221:ENSG00000166160	cnvr298266:cnvr298267:cnvr298268:cnvr298269:cnvr298270:cnvr298271:cnvr298272:cnvr298273:cnvr298274	Reticulocyte_count_30250
cnvr298276:cnvr298277:cnvr298278:cnvr298279	23	154228001	1.05e-16	154227001	154236001	ENSG00000166160	cnvr298276:cnvr298277:cnvr298278:cnvr298279:cnvr298281:cnvr298282:cnvr298283	Reticulocyte_count_30250
cnvr298289	23	154251001	1.35e-13	154250001	154268001	ENSG00000269433	cnvr298285:cnvr298286:cnvr298287:cnvr298289:cnvr298291:cnvr298292:cnvr298293	Reticulocyte_count_30250
cnvr298295:cnvr298296:cnvr298297:cnvr298298:cnvr298299:cnvr298300	23	154269001	7.11e-16	154268001	154290001	ENSG00000269433:ENSG00000278057	cnvr298295:cnvr298296:cnvr298297:cnvr298298:cnvr298299:cnvr298300	Reticulocyte_count_30250
cnvr118153	7	38318001	3.07e-10	38317001	38319001	ENSG00000211699	cnvr118153	Risk_taking_2040
cnvr1732	1	10304001	6.39e-09	10303001	10305001	ENSG00000054523	cnvr1732	Smoking_1239
cnvr29818	2	21010001	1.21e-10	21009001	21011001	ENSG00000084674	cnvr29818	Smoking_1239
cnvr36716	2	95275001	4.85e-08	95274001	95276001	ENSG00000155066	cnvr36716	Smoking_1239
cnvr39463	2	115751001	7.33e-10	115750001	115752001	ENSG00000175497	cnvr39463	Smoking_1239
cnvr42821	2	163611001	7.84e-09	163610001	163612001	ENSG00000182263	cnvr42821	Smoking_1239
cnvr66376	3	165189001	3.8e-09	165188001	165190001	ENSG00000121871	cnvr66376	Smoking_1239
cnvr66387	3	165831001	2.84e-10	165830001	165832001	ENSG00000114200	cnvr66387	Smoking_1239
cnvr69498	4	679001	7.45e-10	678001	680001	ENSG00000215375	cnvr69498	Smoking_1239
cnvr74251	4	65574001	3.86e-08	65573001	65575001	ENSG00000145242	cnvr74251	Smoking_1239
cnvr77608	4	103720001	2.67e-08	103719001	103721001	ENSG00000169836	cnvr77608	Smoking_1239
cnvr79155:cnvr79156:cnvr79157	4	124670001	3.43e-12	124669001	124712001	ENSG00000151458	cnvr79155:cnvr79156:cnvr79157:cnvr79162	Smoking_1239
cnvr79455	4	133153001	4.43e-09	133152001	133154001	ENSG00000138650	cnvr79455	Smoking_1239
cnvr79464	4	134201001	2.92e-08	134200001	134202001	ENSG00000254535	cnvr79464	Smoking_1239
cnvr84021	5	23527001	2.02e-10	23526001	23528001	ENSG00000164256	cnvr84021	Smoking_1239
cnvr88554	5	83542001	2e-09	83541001	83543001	ENSG00000038427	cnvr88554	Smoking_1239
cnvr90490	5	122153001	1.3e-09	122152001	122154001	ENSG00000164185:ENSG00000250803	cnvr90490	Smoking_1239
cnvr102926	6	54942001	3.55e-08	54941001	54943001	ENSG00000168143	cnvr102926	Smoking_1239
cnvr102983	6	55875001	8.79e-09	55874001	55876001	ENSG00000112175	cnvr102983	Smoking_1239
cnvr105323	6	95607001	5e-09	95606001	95608001	ENSG00000172469	cnvr105323	Smoking_1239
cnvr111365	6	170284001	2.62e-09	170283001	170285001	ENSG00000198719	cnvr111365	Smoking_1239
cnvr114982	7	38274001	1.79e-08	38273001	38275001	ENSG00000010270	cnvr114982	Smoking_1239
cnvr114987	7	38318001	5.55e-10	38317001	38319001	ENSG00000211699	cnvr114987	Smoking_1239
cnvr116693	7	63745001	4.62e-10	63744001	63746001	ENSG00000214652	cnvr116693	Smoking_1239
cnvr119171	7	89337001	7.17e-09	89336001	89338001	ENSG00000182348	cnvr119171	Smoking_1239
cnvr125009	7	142753001	3.91e-09	142752001	142754001	ENSG00000204983	cnvr125009	Smoking_1239
cnvr132572	8	76706001	3.11e-11	76705001	76856001	ENSG00000091656	cnvr132572:cnvr132587	Smoking_1239
cnvr133197	8	87874001	1.5e-11	87873001	87875001	ENSG00000176566	cnvr133197	Smoking_1239
cnvr136368	8	138152001	3.92e-12	138151001	138153001	ENSG00000147724	cnvr136368	Smoking_1239
cnvr137357	8	144511001	2.19e-10	144510001	144512001	ENSG00000160957:ENSG00000167700	cnvr137357	Smoking_1239
cnvr146982:cnvr146983	9	126880001	1.14e-08	126879001	126882001	ENSG00000177125	cnvr146982:cnvr146983	Smoking_1239
cnvr155032	10	53809001	3.99e-11	53808001	53810001	ENSG00000150275	cnvr155032	Smoking_1239
cnvr163468	10	133271001	3.56e-08	133270001	133272001	ENSG00000151651	cnvr163468	Smoking_1239
cnvr169208	11	56106001	2.11e-09	56105001	56107001	ENSG00000181767	cnvr169208	Smoking_1239
cnvr169272	11	56701001	1.68e-09	56700001	56702001	ENSG00000174914	cnvr169272	Smoking_1239
cnvr199960	13	83881001	1.43e-09	83880001	83882001	ENSG00000178235	cnvr199960	Smoking_1239
cnvr199963:cnvr199964:cnvr199965	13	85795001	2.31e-11	85794001	85798001	ENSG00000184564	cnvr199963:cnvr199964:cnvr199965	Smoking_1239
cnvr199974:cnvr199975:cnvr199976	13	87676001	4.42e-10	87675001	87679001	ENSG00000165300	cnvr199974:cnvr199975:cnvr199976	Smoking_1239
cnvr199997	13	91694001	4.02e-08	91693001	91695001	ENSG00000179399	cnvr199997	Smoking_1239
cnvr216789	15	63695001	4.48e-08	63694001	63696001	ENSG00000103657	cnvr216789	Smoking_1239
cnvr221023	15	90761001	1.05e-09	90760001	90762001	ENSG00000197299	cnvr221023	Smoking_1239
cnvr222120	16	686001	2.11e-11	685001	687001	ENSG00000127580	cnvr222120	Smoking_1239
cnvr250101	18	14853001	1.68e-09	14852001	14854001	ENSG00000180777	cnvr250101	Smoking_1239
cnvr283740	22	42211001	1.06e-08	42210001	42212001	ENSG00000100207	cnvr283740	Smoking_1239
cnvr285085	23	387001	5.36e-09	386001	388001	ENSG00000167393	cnvr285085	Smoking_1239
cnvr285112	23	1286001	1.51e-11	1285001	1290001	ENSG00000198223	cnvr285110:cnvr285112	Smoking_1239
cnvr285162	23	1428001	1.41e-08	1427001	1429001	ENSG00000169093	cnvr285162	Smoking_1239
cnvr285177:cnvr285178:cnvr285179:cnvr285180	23	1466001	7.03e-18	1465001	1596001	ENSG00000182162:ENSG00000197976	cnvr285177:cnvr285178:cnvr285179:cnvr285180	Smoking_1239
cnvr285183:cnvr285184:cnvr285185	23	1600001	4.88e-14	1599001	1603001	ENSG00000197976	cnvr285183:cnvr285184:cnvr285185	Smoking_1239
cnvr285198:cnvr285199	23	1637001	3.89e-11	1636001	1644001	ENSG00000196433	cnvr285198:cnvr285199	Smoking_1239
cnvr285205	23	2222001	2.2e-13	2221001	2268001	ENSG00000169084	cnvr285202:cnvr285205	Smoking_1239
cnvr285212:cnvr285213:cnvr285214	23	2489001	4.44e-31	2488001	2492001	ENSG00000169084:ENSG00000214717	cnvr285212:cnvr285213:cnvr285214	Smoking_1239
cnvr295422	24	3580001	1.96e-12	3579001	3581001	ENSG00000176679	cnvr295422	Smoking_1239
cnvr295431:cnvr295432	24	5058001	9.1e-11	5057001	5101001	ENSG00000099715	cnvr295429:cnvr295431:cnvr295432	Smoking_1239
cnvr295794	24	13986001	5.47e-09	13985001	13987001	ENSG00000129864	cnvr295794	Smoking_1239
cnvr295796	24	14057001	3.52e-08	14056001	14058001	ENSG00000129862	cnvr295796	Smoking_1239
cnvr295805	24	14831001	2.67e-09	14830001	14832001	ENSG00000165246	cnvr295805	Smoking_1239
cnvr42771	2	119440001	3.42e-08	119439001	119441001	ENSG00000080293	cnvr42771	Volume_of_ventricular_cerebrospinal_fluid_25003
cnvr246142	17	45510001	2.45e-08	45509001	45511001	ENSG00000278770	cnvr246142	Volume_of_white_matter_25007
