# Supplementary material for: CNest: A novel copy number association discovery method uncovers 862 new associations from 200,629 whole-exome sequence datasets in the UK Biobank
Source: Cell Genom. 2022 Aug 10;2(8):100167. doi: 10.1016/j.xgen.2022.100167 (PMC9903682; doi:10.1016/j.xgen.2022.100167)
Supplement: Table S9. All fine-mapped significant association regions for all UK Biobank ICD10 disease codes tested, relating to Figure 3 [file mmc10.xlsx]

## Sheet: S9
Table S9. All Fine mapped significant association regions for all UK Biobank ICD10 disease codes tested All significant fine mapped association regions for UK Biobank ICD10 codes. Ensmbl IDs and gene names are included and the trait name, ICD10 code and field ID are in the trait column.
CNV	CHR	BP	P	start	end	genes	cnv_rs	trait
cnvr100632	6	29829001	6.12e-09	29828001	29830001	ENSG00000204632	cnvr100632	binary-source_of_report_of_b02_zoster_herpes_zoster_f130179-6447
cnvr100938	6	31272001	1.54e-11	31271001	31273001	ENSG00000204525	cnvr100938	binary-source_of_report_of_b02_zoster_herpes_zoster_f130179-6447
cnvr100946:cnvr100947:cnvr100948:cnvr100949	6	31355001	1.08e-10	31354001	31359001	ENSG00000234745	cnvr100946:cnvr100947:cnvr100948:cnvr100949	binary-source_of_report_of_b02_zoster_herpes_zoster_f130179-6447
cnvr46647	2	178451001	6.47e-09	178450001	178452001	ENSG00000180228:ENSG00000204311	cnvr46647	binary-source_of_report_of_b07_viral_warts_f130189-7464
cnvr101448:cnvr101449	6	32531001	6.21e-16	32530001	32555001	ENSG00000251916:ENSG00000198502	cnvr101448:cnvr101449	binary-source_of_report_of_b07_viral_warts_f130189-7464
cnvr116573	7	38266001	1.39e-08	38265001	38267001	ENSG00000010270	cnvr116573	binary-source_of_report_of_d50_iron_deficiency_anaemia_f130623-10756
cnvr126397	7	142753001	3.53e-10	142752001	142754001	ENSG00000204983	cnvr126397	binary-source_of_report_of_d50_iron_deficiency_anaemia_f130623-10756
cnvr101453:cnvr101454:cnvr101455	6	32638001	8.38e-10	32637001	32644001	ENSG00000196735	cnvr101453:cnvr101454:cnvr101455	binary-source_of_report_of_d64_other_anaemias_f130649-11149
cnvr101457	6	32661001	1.19e-09	32660001	32662001	ENSG00000179344	cnvr101457	binary-source_of_report_of_d64_other_anaemias_f130649-11149
cnvr100949	6	31358001	9.94e-10	31357001	31359001	ENSG00000234745	cnvr100949	binary-source_of_report_of_d86_sarcoidosis_f130687-785
cnvr101250:cnvr101251	6	31996001	1.39e-08	31995001	31998001	ENSG00000244731	cnvr101250:cnvr101251	binary-source_of_report_of_d86_sarcoidosis_f130687-785
cnvr101451	6	32581001	1.47e-09	32580001	32582001	ENSG00000196126	cnvr101451	binary-source_of_report_of_d86_sarcoidosis_f130687-785
cnvr194668:cnvr194669:cnvr194670	12	132491001	9.34e-11	132490001	132513001	ENSG00000112787	cnvr194663:cnvr194668:cnvr194669:cnvr194670	binary-source_of_report_of_d86_sarcoidosis_f130687-785
cnvr100937	6	31271001	9.35e-11	31270001	31272001	ENSG00000204525	cnvr100937	binary-source_of_report_of_e03_other_hypothyroidism_f130697-14505
cnvr100946	6	31355001	2.47e-09	31354001	31359001	ENSG00000234745	cnvr100946:cnvr100949	binary-source_of_report_of_e03_other_hypothyroidism_f130697-14505
cnvr101241:cnvr101242:cnvr101243:cnvr101244	6	31982001	1.49e-27	31981001	31986001	ENSG00000244731:ENSG00000204344	cnvr101241:cnvr101242:cnvr101243:cnvr101244	binary-source_of_report_of_e03_other_hypothyroidism_f130697-14505
cnvr101246:cnvr101247:cnvr101248:cnvr101249:cnvr101250:cnvr101251:cnvr101252:cnvr101253:cnvr101254:cnvr101255:cnvr101256:cnvr101257:cnvr101258:cnvr101259:cnvr101260:cnvr101261:cnvr101262:cnvr101263:cnvr101264:cnvr101265:cnvr101266:cnvr101267:cnvr101268:cnvr101269:cnvr101270:cnvr101271:cnvr101272:cnvr101273:cnvr101274:cnvr101275:cnvr101276:cnvr101277:cnvr101278:cnvr101279:cnvr101280:cnvr101281:cnv…	6	31992001	4.11e-32	31991001	32037001	ENSG00000244731:ENSG00000224389	cnvr101246:cnvr101247:cnvr101248:cnvr101249:cnvr101250:cnvr101251:cnvr101252:cnvr101253:cnvr101254:cnvr101255:cnvr101256:cnvr101257:cnvr101258:cnvr101259:cnvr101260:cnvr101261:cnvr101262:cnvr101263:cnvr101264:cnvr101265:cnvr101266:cnvr101267:cnvr101268:cnvr101269:cnvr101270:cnvr101271:cnvr101272:cnvr101273:cnvr101274:cnvr101275:cnvr101276:cnvr101277:cnvr101278:cnvr101279:cnvr101280:cnvr101281:cnv…	binary-source_of_report_of_e03_other_hypothyroidism_f130697-14505
cnvr101285:cnvr101286:cnvr101287:cnvr101288:cnvr101289:cnvr101290:cnvr101291	6	32040001	2.8e-27	32039001	32047001	ENSG00000168477:ENSG00000231852	cnvr101285:cnvr101286:cnvr101287:cnvr101288:cnvr101289:cnvr101290:cnvr101291	binary-source_of_report_of_e03_other_hypothyroidism_f130697-14505
cnvr101428	6	32369001	1.12e-08	32368001	32370001	ENSG00000204296	cnvr101428	binary-source_of_report_of_e03_other_hypothyroidism_f130697-14505
cnvr101449:cnvr101450:cnvr101451	6	32554001	6.26e-19	32553001	32582001	ENSG00000196126	cnvr101449:cnvr101450:cnvr101451	binary-source_of_report_of_e03_other_hypothyroidism_f130697-14505
cnvr101453:cnvr101454:cnvr101455:cnvr101456:cnvr101457:cnvr101458:cnvr101459	6	32638001	3.74e-56	32637001	32664001	ENSG00000179344:ENSG00000196735	cnvr101453:cnvr101454:cnvr101455:cnvr101456:cnvr101457:cnvr101458:cnvr101459	binary-source_of_report_of_e03_other_hypothyroidism_f130697-14505
cnvr101462	6	32746001	2.24e-12	32745001	32747001	ENSG00000237541	cnvr101462	binary-source_of_report_of_e03_other_hypothyroidism_f130697-14505
cnvr101466:cnvr101467	6	32759001	1.93e-31	32758001	32761001	ENSG00000232629	cnvr101466:cnvr101467	binary-source_of_report_of_e03_other_hypothyroidism_f130697-14505
cnvr101536	6	33070001	1.03e-14	33069001	33071001	ENSG00000231389	cnvr101536	binary-source_of_report_of_e03_other_hypothyroidism_f130697-14505
cnvr101541	6	33081001	6.95e-15	33080001	33082001	ENSG00000231389:ENSG00000223865	cnvr101541	binary-source_of_report_of_e03_other_hypothyroidism_f130697-14505
cnvr101543:cnvr101544:cnvr101545	6	33085001	5.66e-23	33084001	33088001	ENSG00000223865	cnvr101543:cnvr101544:cnvr101545	binary-source_of_report_of_e03_other_hypothyroidism_f130697-14505
cnvr128613:cnvr128614:cnvr128615	8	8229001	6.32e-11	8228001	8232001	ENSG00000275342	cnvr128613:cnvr128614:cnvr128615	binary-source_of_report_of_e03_other_hypothyroidism_f130697-14505
cnvr194668:cnvr194669	12	132510001	7.33e-09	132509001	132512001	ENSG00000112787	cnvr194668:cnvr194669	binary-source_of_report_of_e03_other_hypothyroidism_f130697-14505
cnvr46643:cnvr46644:cnvr46645	2	178433001	5.53e-15	178432001	178449001	ENSG00000180228	cnvr46638:cnvr46640:cnvr46641:cnvr46643:cnvr46644:cnvr46645	binary-source_of_report_of_e05_thyrotoxicosis_hyperthyroidism_f130701-3017
cnvr46647	2	178451001	1.04e-08	178450001	178452001	ENSG00000180228:ENSG00000204311	cnvr46647	binary-source_of_report_of_e05_thyrotoxicosis_hyperthyroidism_f130701-3017
cnvr100643	6	29945001	2.05e-12	29944001	29946001	ENSG00000206503	cnvr100643	binary-source_of_report_of_e05_thyrotoxicosis_hyperthyroidism_f130701-3017
cnvr100936:cnvr100937:cnvr100938:cnvr100939	6	31270001	8.79e-21	31269001	31274001	ENSG00000204525	cnvr100936:cnvr100937:cnvr100938:cnvr100939	binary-source_of_report_of_e05_thyrotoxicosis_hyperthyroidism_f130701-3017
cnvr100949	6	31358001	2.63e-18	31357001	31359001	ENSG00000234745	cnvr100949	binary-source_of_report_of_e05_thyrotoxicosis_hyperthyroidism_f130701-3017
cnvr101241:cnvr101242:cnvr101243:cnvr101244:cnvr101245:cnvr101246:cnvr101247:cnvr101248:cnvr101249:cnvr101250:cnvr101251:cnvr101252:cnvr101253:cnvr101254:cnvr101255:cnvr101256:cnvr101257:cnvr101258:cnvr101259:cnvr101260:cnvr101261:cnvr101262:cnvr101263:cnvr101264:cnvr101265:cnvr101266:cnvr101267:cnvr101268:cnvr101269:cnvr101270:cnvr101271:cnvr101272:cnvr101273:cnvr101274:cnvr101275:cnvr101276:cnv…	6	31982001	5.14e-50	31981001	32037001	ENSG00000244731:ENSG00000224389:ENSG00000204344	cnvr101241:cnvr101242:cnvr101243:cnvr101244:cnvr101245:cnvr101246:cnvr101247:cnvr101248:cnvr101249:cnvr101250:cnvr101251:cnvr101252:cnvr101253:cnvr101254:cnvr101255:cnvr101256:cnvr101257:cnvr101258:cnvr101259:cnvr101260:cnvr101261:cnvr101262:cnvr101263:cnvr101264:cnvr101265:cnvr101266:cnvr101267:cnvr101268:cnvr101269:cnvr101270:cnvr101271:cnvr101272:cnvr101273:cnvr101274:cnvr101275:cnvr101276:cnv…	binary-source_of_report_of_e05_thyrotoxicosis_hyperthyroidism_f130701-3017
cnvr101286:cnvr101287:cnvr101288:cnvr101289:cnvr101290:cnvr101291	6	32041001	2.84e-32	32040001	32047001	ENSG00000168477:ENSG00000231852	cnvr101286:cnvr101287:cnvr101288:cnvr101289:cnvr101290:cnvr101291	binary-source_of_report_of_e05_thyrotoxicosis_hyperthyroidism_f130701-3017
cnvr101449	6	32554001	2.47e-18	32553001	32555001	ENSG00000251916	cnvr101449	binary-source_of_report_of_e05_thyrotoxicosis_hyperthyroidism_f130701-3017
cnvr101451	6	32581001	1.77e-14	32580001	32582001	ENSG00000196126	cnvr101451	binary-source_of_report_of_e05_thyrotoxicosis_hyperthyroidism_f130701-3017
cnvr101455	6	32638001	6.76e-13	32637001	32644001	ENSG00000196735	cnvr101453:cnvr101455	binary-source_of_report_of_e05_thyrotoxicosis_hyperthyroidism_f130701-3017
cnvr101467	6	32760001	1.77e-16	32759001	32761001	ENSG00000232629	cnvr101467	binary-source_of_report_of_e05_thyrotoxicosis_hyperthyroidism_f130701-3017
cnvr194667:cnvr194668:cnvr194669:cnvr194670	12	132491001	4.86e-30	132490001	132513001	ENSG00000112787	cnvr194663:cnvr194667:cnvr194668:cnvr194669:cnvr194670	binary-source_of_report_of_e05_thyrotoxicosis_hyperthyroidism_f130701-3017
cnvr46641	2	178433001	1.24e-09	178432001	178446001	ENSG00000180228	cnvr46638:cnvr46641:cnvr46643:cnvr46644	binary-source_of_report_of_e10_insulindependent_diabetes_mellitus_f130707-1770
cnvr101241:cnvr101242:cnvr101243:cnvr101244	6	31982001	8.42e-20	31981001	31986001	ENSG00000244731:ENSG00000204344	cnvr101241:cnvr101242:cnvr101243:cnvr101244	binary-source_of_report_of_e10_insulindependent_diabetes_mellitus_f130707-1770
cnvr101246:cnvr101247:cnvr101248:cnvr101249:cnvr101250:cnvr101251:cnvr101252:cnvr101253:cnvr101254:cnvr101255:cnvr101256:cnvr101257:cnvr101258:cnvr101259:cnvr101260:cnvr101261:cnvr101262:cnvr101263:cnvr101264:cnvr101265:cnvr101266:cnvr101267:cnvr101268:cnvr101269:cnvr101270:cnvr101271:cnvr101272:cnvr101273:cnvr101274:cnvr101275:cnvr101276	6	31992001	1.23e-26	31991001	32030001	ENSG00000244731:ENSG00000224389	cnvr101246:cnvr101247:cnvr101248:cnvr101249:cnvr101250:cnvr101251:cnvr101252:cnvr101253:cnvr101254:cnvr101255:cnvr101256:cnvr101257:cnvr101258:cnvr101259:cnvr101260:cnvr101261:cnvr101262:cnvr101263:cnvr101264:cnvr101265:cnvr101266:cnvr101267:cnvr101268:cnvr101269:cnvr101270:cnvr101271:cnvr101272:cnvr101273:cnvr101274:cnvr101275:cnvr101276	binary-source_of_report_of_e10_insulindependent_diabetes_mellitus_f130707-1770
cnvr101278:cnvr101279:cnvr101280:cnvr101281:cnvr101282:cnvr101283	6	32031001	1.27e-18	32030001	32037001	ENSG00000224389	cnvr101278:cnvr101279:cnvr101280:cnvr101281:cnvr101282:cnvr101283	binary-source_of_report_of_e10_insulindependent_diabetes_mellitus_f130707-1770
cnvr101287:cnvr101288:cnvr101289:cnvr101290:cnvr101291	6	32042001	1.6e-15	32041001	32047001	ENSG00000168477:ENSG00000231852	cnvr101287:cnvr101288:cnvr101289:cnvr101290:cnvr101291	binary-source_of_report_of_e10_insulindependent_diabetes_mellitus_f130707-1770
cnvr101450	6	32555001	1.66e-13	32554001	32556001	ENSG00000251916	cnvr101450	binary-source_of_report_of_e10_insulindependent_diabetes_mellitus_f130707-1770
cnvr101453:cnvr101454:cnvr101455:cnvr101456:cnvr101457:cnvr101458:cnvr101459	6	32638001	1.17e-40	32637001	32664001	ENSG00000179344:ENSG00000196735	cnvr101453:cnvr101454:cnvr101455:cnvr101456:cnvr101457:cnvr101458:cnvr101459	binary-source_of_report_of_e10_insulindependent_diabetes_mellitus_f130707-1770
cnvr101462:cnvr101463	6	32746001	3.56e-20	32745001	32748001	ENSG00000237541	cnvr101462:cnvr101463	binary-source_of_report_of_e10_insulindependent_diabetes_mellitus_f130707-1770
cnvr101465:cnvr101466:cnvr101467	6	32758001	2.3e-27	32757001	32761001	ENSG00000232629	cnvr101465:cnvr101466:cnvr101467	binary-source_of_report_of_e10_insulindependent_diabetes_mellitus_f130707-1770
cnvr122879	7	102652001	4.72e-08	102651001	102653001	ENSG00000173678	cnvr122879	binary-source_of_report_of_e11_noninsulindependent_diabetes_mellitus_f130709-15077
cnvr101454:cnvr101455	6	32642001	2e-09	32641001	32644001	ENSG00000196735	cnvr101454:cnvr101455	binary-source_of_report_of_e14_unspecified_diabetes_mellitus_f130715-9475
cnvr116940:cnvr116941	7	43989001	3.46e-12	43988001	43991001	ENSG00000239556	cnvr116940:cnvr116941	binary-source_of_report_of_e14_unspecified_diabetes_mellitus_f130715-9475
cnvr116970:cnvr116971:cnvr116972	7	44039001	2.8e-09	44038001	44042001	ENSG00000136279	cnvr116970:cnvr116971:cnvr116972	binary-source_of_report_of_e14_unspecified_diabetes_mellitus_f130715-9475
cnvr119621	7	75497001	1.38e-08	75496001	75498001	ENSG00000170092	cnvr119621	binary-source_of_report_of_e14_unspecified_diabetes_mellitus_f130715-9475
cnvr122741	7	102348001	1.66e-10	102347001	102358001	ENSG00000260097	cnvr122732:cnvr122733:cnvr122738:cnvr122741	binary-source_of_report_of_e14_unspecified_diabetes_mellitus_f130715-9475
cnvr122795:cnvr122796:cnvr122797	7	102484001	2.1e-10	102483001	102514001	ENSG00000170667	cnvr122787:cnvr122788:cnvr122789:cnvr122790:cnvr122791:cnvr122795:cnvr122796:cnvr122797:cnvr122799:cnvr122800:cnvr122801:cnvr122802:cnvr122803:cnvr122807:cnvr122808:cnvr122810	binary-source_of_report_of_e14_unspecified_diabetes_mellitus_f130715-9475
cnvr122824:cnvr122825:cnvr122826:cnvr122827:cnvr122828	7	102553001	1.78e-13	102538001	102558001	ENSG00000205238	cnvr122816:cnvr122817:cnvr122818:cnvr122819:cnvr122820:cnvr122821:cnvr122822:cnvr122824:cnvr122825:cnvr122826:cnvr122827:cnvr122828	binary-source_of_report_of_e14_unspecified_diabetes_mellitus_f130715-9475
cnvr122830:cnvr122831:cnvr122832	7	102559001	1.03e-08	102558001	102563001	ENSG00000285437:ENSG00000205238	cnvr122830:cnvr122831:cnvr122832	binary-source_of_report_of_e14_unspecified_diabetes_mellitus_f130715-9475
cnvr122835:cnvr122836	7	102568001	6.59e-09	102567001	102570001	ENSG00000285437	cnvr122835:cnvr122836	binary-source_of_report_of_e14_unspecified_diabetes_mellitus_f130715-9475
cnvr122840	7	102573001	3.07e-08	102572001	102574001	ENSG00000285437:ENSG00000105808	cnvr122840	binary-source_of_report_of_e14_unspecified_diabetes_mellitus_f130715-9475
cnvr122861:cnvr122862:cnvr122863	7	102583001	8.17e-10	102582001	102610001	ENSG00000105808:ENSG00000279168	cnvr122843:cnvr122844:cnvr122845:cnvr122846:cnvr122847:cnvr122851:cnvr122852:cnvr122853:cnvr122854:cnvr122856:cnvr122861:cnvr122862:cnvr122863	binary-source_of_report_of_e14_unspecified_diabetes_mellitus_f130715-9475
cnvr122871:cnvr122872	7	102638001	1.8e-10	102637001	102645001	ENSG00000279168:ENSG00000267368	cnvr122871:cnvr122872:cnvr122874:cnvr122876:cnvr122877	binary-source_of_report_of_e14_unspecified_diabetes_mellitus_f130715-9475
cnvr122879:cnvr122880	7	102652001	1.57e-10	102651001	102659001	ENSG00000279168:ENSG00000173678	cnvr122879:cnvr122880:cnvr122883:cnvr122884:cnvr122885	binary-source_of_report_of_e14_unspecified_diabetes_mellitus_f130715-9475
cnvr122887:cnvr122888:cnvr122889:cnvr122890	7	102660001	3.63e-10	102659001	102667001	ENSG00000279168:ENSG00000173678:ENSG00000228049	cnvr122887:cnvr122888:cnvr122889:cnvr122890	binary-source_of_report_of_e14_unspecified_diabetes_mellitus_f130715-9475
cnvr122902:cnvr122903	7	102688001	5.3e-11	102687001	102692001	ENSG00000279168	cnvr122902:cnvr122903:cnvr122905	binary-source_of_report_of_e14_unspecified_diabetes_mellitus_f130715-9475
cnvr112304:cnvr112305:cnvr112306:cnvr112307:cnvr112308:cnvr112309:cnvr112310:cnvr112311	6	160613001	2.31e-44	160612001	160648001	ENSG00000198670	cnvr112289:cnvr112290:cnvr112291:cnvr112292:cnvr112293:cnvr112295:cnvr112296:cnvr112297:cnvr112298:cnvr112299:cnvr112300:cnvr112301:cnvr112304:cnvr112305:cnvr112306:cnvr112307:cnvr112308:cnvr112309:cnvr112310:cnvr112311	binary-source_of_report_of_e78_disorders_of_lipoprotein_metabolism_and_other_lipidaemias_f130815-44644
cnvr231734	16	72057001	3.97e-15	72056001	72060001	ENSG00000140830:ENSG00000257017	cnvr231732:cnvr231734	binary-source_of_report_of_e78_disorders_of_lipoprotein_metabolism_and_other_lipidaemias_f130815-44644
cnvr52566	2	233638001	6.83e-10	233637001	233639001	ENSG00000242515:ENSG00000242366	cnvr52566	binary-source_of_report_of_e80_disorders_of_porphyrin_and_bilirubin_metabolism_f130819-703
cnvr52573	2	233682001	1.49e-24	233681001	233683001	ENSG00000242515:ENSG00000241119:ENSG00000242366:ENSG00000244122	cnvr52573	binary-source_of_report_of_e80_disorders_of_porphyrin_and_bilirubin_metabolism_f130819-703
cnvr52576	2	233691001	3.9e-58	233690001	233695001	ENSG00000242515:ENSG00000241119:ENSG00000167165:ENSG00000242366:ENSG00000244122	cnvr52576:cnvr52578:cnvr52579	binary-source_of_report_of_e80_disorders_of_porphyrin_and_bilirubin_metabolism_f130819-703
cnvr52594:cnvr52595:cnvr52596:cnvr52597	2	233720001	7.89e-44	233719001	233757001	ENSG00000242515:ENSG00000241119:ENSG00000167165:ENSG00000244474:ENSG00000242366:ENSG00000288705:ENSG00000244122	cnvr52585:cnvr52589:cnvr52594:cnvr52595:cnvr52596:cnvr52597	binary-source_of_report_of_e80_disorders_of_porphyrin_and_bilirubin_metabolism_f130819-703
cnvr100641:cnvr100642	6	29943001	7.64e-15	29942001	29947001	ENSG00000206503	cnvr100641:cnvr100642:cnvr100644	binary-source_of_report_of_e83_disorders_of_mineral_metabolism_f130821-2783
cnvr7166	1	38920001	1.39e-08	38919001	38921001	ENSG00000158315	cnvr7166	binary-source_of_report_of_f17_mental_and_behavioural_disorders_due_to_use_of_tobacco_f130869-16473
cnvr51107	2	219542001	1.23e-09	219541001	219543001	ENSG00000123989	cnvr51107	binary-source_of_report_of_f17_mental_and_behavioural_disorders_due_to_use_of_tobacco_f130869-16473
cnvr76181	4	68817001	1.66e-08	68816001	68818001	ENSG00000109181	cnvr76181	binary-source_of_report_of_f17_mental_and_behavioural_disorders_due_to_use_of_tobacco_f130869-16473
cnvr80848	4	124672001	4.27e-08	124671001	124673001	ENSG00000151458	cnvr80848	binary-source_of_report_of_f17_mental_and_behavioural_disorders_due_to_use_of_tobacco_f130869-16473
cnvr85712	5	23527001	6.45e-09	23526001	23528001	ENSG00000164256	cnvr85712	binary-source_of_report_of_f17_mental_and_behavioural_disorders_due_to_use_of_tobacco_f130869-16473
cnvr116573	7	38266001	2.7e-09	38265001	38267001	ENSG00000010270	cnvr116573	binary-source_of_report_of_f17_mental_and_behavioural_disorders_due_to_use_of_tobacco_f130869-16473
cnvr117345	7	47369001	2.46e-08	47368001	47370001	ENSG00000136205	cnvr117345	binary-source_of_report_of_f17_mental_and_behavioural_disorders_due_to_use_of_tobacco_f130869-16473
cnvr168911	11	40116001	4.91e-08	40115001	40117001	ENSG00000148948	cnvr168911	binary-source_of_report_of_f17_mental_and_behavioural_disorders_due_to_use_of_tobacco_f130869-16473
cnvr200154	13	83881001	9.46e-10	83880001	83882001	ENSG00000178235	cnvr200154	binary-source_of_report_of_f17_mental_and_behavioural_disorders_due_to_use_of_tobacco_f130869-16473
cnvr200168	13	87676001	1.33e-08	87675001	87679001	ENSG00000165300	cnvr200168:cnvr200170	binary-source_of_report_of_f17_mental_and_behavioural_disorders_due_to_use_of_tobacco_f130869-16473
cnvr284280:cnvr284281:cnvr284282	23	1466001	2.68e-12	1465001	1595001	ENSG00000182162:ENSG00000197976	cnvr284280:cnvr284281:cnvr284282	binary-source_of_report_of_f17_mental_and_behavioural_disorders_due_to_use_of_tobacco_f130869-16473
cnvr284286:cnvr284287:cnvr284288	23	1596001	1.01e-13	1595001	1603001	ENSG00000197976	cnvr284284:cnvr284286:cnvr284287:cnvr284288	binary-source_of_report_of_f17_mental_and_behavioural_disorders_due_to_use_of_tobacco_f130869-16473
cnvr284301:cnvr284302	23	1637001	1.07e-08	1636001	1644001	ENSG00000196433	cnvr284301:cnvr284302	binary-source_of_report_of_f17_mental_and_behavioural_disorders_due_to_use_of_tobacco_f130869-16473
cnvr284315:cnvr284316:cnvr284317	23	2489001	2.82e-21	2488001	2492001	ENSG00000169084:ENSG00000214717	cnvr284315:cnvr284316:cnvr284317	binary-source_of_report_of_f17_mental_and_behavioural_disorders_due_to_use_of_tobacco_f130869-16473
cnvr294256	24	5058001	1.43e-09	5057001	5100001	ENSG00000099715	cnvr294256:cnvr294258	binary-source_of_report_of_f17_mental_and_behavioural_disorders_due_to_use_of_tobacco_f130869-16473
cnvr46637:cnvr46638	2	178432001	4.27e-15	178431001	178446001	ENSG00000180228	cnvr46637:cnvr46638:cnvr46640:cnvr46641:cnvr46643:cnvr46644	binary-source_of_report_of_g35_multiple_sclerosis_f131043-884
cnvr46647:cnvr46648	2	178451001	1.23e-10	178450001	178453001	ENSG00000180228:ENSG00000204311	cnvr46647:cnvr46648	binary-source_of_report_of_g35_multiple_sclerosis_f131043-884
cnvr100641	6	29943001	1.33e-13	29942001	29947001	ENSG00000206503	cnvr100641:cnvr100643:cnvr100644	binary-source_of_report_of_g35_multiple_sclerosis_f131043-884
cnvr100948	6	31357001	3.33e-08	31356001	31358001	ENSG00000234745	cnvr100948	binary-source_of_report_of_g35_multiple_sclerosis_f131043-884
cnvr101428	6	32331001	1.07e-11	32330001	32370001	ENSG00000204296	cnvr101414:cnvr101428	binary-source_of_report_of_g35_multiple_sclerosis_f131043-884
cnvr101446	6	32444001	1.07e-18	32443001	32445001	ENSG00000204287	cnvr101446	binary-source_of_report_of_g35_multiple_sclerosis_f131043-884
cnvr101450	6	32555001	1.14e-13	32554001	32556001	ENSG00000251916	cnvr101450	binary-source_of_report_of_g35_multiple_sclerosis_f131043-884
cnvr101453:cnvr101454:cnvr101455:cnvr101456:cnvr101457:cnvr101458:cnvr101459	6	32638001	7.76e-28	32637001	32664001	ENSG00000179344:ENSG00000196735	cnvr101453:cnvr101454:cnvr101455:cnvr101456:cnvr101457:cnvr101458:cnvr101459	binary-source_of_report_of_g35_multiple_sclerosis_f131043-884
cnvr101462	6	32746001	9.71e-11	32745001	32747001	ENSG00000237541	cnvr101462	binary-source_of_report_of_g35_multiple_sclerosis_f131043-884
cnvr251933	18	55587001	6.12e-36	55586001	55588001	ENSG00000196628	cnvr251933	binary-source_of_report_of_h18_other_disorders_of_cornea_f131155-1482
cnvr100952:cnvr100953	6	31395001	3.76e-25	31394001	31397001	ENSG00000204520	cnvr100952:cnvr100953	binary-source_of_report_of_h20_iridocyclitis_f131159-1164
cnvr101428	6	32369001	9.89e-09	32368001	32370001	ENSG00000204296	cnvr101428	binary-source_of_report_of_h20_iridocyclitis_f131159-1164
cnvr101454:cnvr101455	6	32642001	1.25e-09	32641001	32644001	ENSG00000196735	cnvr101454:cnvr101455	binary-source_of_report_of_h36_retinal_disorders_in_diseases_classified_elsewhere_f131185-1567
cnvr101465	6	32758001	5.28e-09	32757001	32759001	ENSG00000232629	cnvr101465	binary-source_of_report_of_h36_retinal_disorders_in_diseases_classified_elsewhere_f131185-1567
cnvr116579	7	38318001	1.04e-09	38317001	38319001	ENSG00000211699	cnvr116579	binary-source_of_report_of_i10_essential_primary_hypertension_f131287-57684
cnvr126397	7	142753001	8.2e-15	142752001	142754001	ENSG00000204983	cnvr126397	binary-source_of_report_of_i10_essential_primary_hypertension_f131287-57684
cnvr253331	19	1049001	4.48e-08	1048001	1050001	ENSG00000064687	cnvr253331	binary-source_of_report_of_i12_hypertensive_renal_disease_f131291-740
cnvr112289:cnvr112290:cnvr112291:cnvr112292:cnvr112293	6	160613001	2.85e-31	160612001	160648001	ENSG00000198670	cnvr112289:cnvr112290:cnvr112291:cnvr112292:cnvr112293:cnvr112295:cnvr112296:cnvr112297:cnvr112298:cnvr112299:cnvr112300:cnvr112304:cnvr112306:cnvr112307:cnvr112308:cnvr112309:cnvr112310:cnvr112311	binary-source_of_report_of_i20_angina_pectoris_f131297-12370
cnvr6492	1	34886001	8.63e-11	34885001	34906001	ENSG00000116544	cnvr6487:cnvr6492	binary-source_of_report_of_i21_acute_myocardial_infarction_f131299-6368
cnvr7707	1	41581001	7.46e-11	41510001	41585001	ENSG00000127129	cnvr7695:cnvr7707:cnvr7710	binary-source_of_report_of_i21_acute_myocardial_infarction_f131299-6368
cnvr10308	1	61726001	1.66e-09	61725001	61727001	ENSG00000162604	cnvr10308	binary-source_of_report_of_i21_acute_myocardial_infarction_f131299-6368
cnvr19394	1	153629001	4e-08	153628001	153630001	ENSG00000189171:ENSG00000160678	cnvr19394	binary-source_of_report_of_i21_acute_myocardial_infarction_f131299-6368
cnvr52419	2	233205001	7.69e-10	233204001	233206001	ENSG00000263941:ENSG00000168918	cnvr52419	binary-source_of_report_of_i21_acute_myocardial_infarction_f131299-6368
cnvr59425	3	51404001	7.66e-10	51403001	51405001	ENSG00000145041	cnvr59425	binary-source_of_report_of_i21_acute_myocardial_infarction_f131299-6368
cnvr72128	4	5526001	2.17e-08	5525001	5527001	ENSG00000082929	cnvr72128	binary-source_of_report_of_i21_acute_myocardial_infarction_f131299-6368
cnvr73142	4	15689001	9.11e-09	15688001	15690001	ENSG00000237765	cnvr73142	binary-source_of_report_of_i21_acute_myocardial_infarction_f131299-6368
cnvr87559	5	55115001	2.34e-08	55114001	55116001	ENSG00000164287	cnvr87559	binary-source_of_report_of_i21_acute_myocardial_infarction_f131299-6368
cnvr97506	5	176658001	3.54e-08	176657001	176659001	ENSG00000048140	cnvr97506	binary-source_of_report_of_i21_acute_myocardial_infarction_f131299-6368
cnvr99181	6	11105001	7.8e-09	11104001	11106001	ENSG00000224531:ENSG00000244476	cnvr99181	binary-source_of_report_of_i21_acute_myocardial_infarction_f131299-6368
cnvr112289:cnvr112290:cnvr112291:cnvr112292:cnvr112293	6	160613001	3.06e-29	160612001	160648001	ENSG00000198670	cnvr112289:cnvr112290:cnvr112291:cnvr112292:cnvr112293:cnvr112295:cnvr112296:cnvr112297:cnvr112298:cnvr112299:cnvr112300:cnvr112304:cnvr112306:cnvr112307:cnvr112309:cnvr112310:cnvr112311	binary-source_of_report_of_i21_acute_myocardial_infarction_f131299-6368
cnvr127654	7	154890001	7.77e-09	154889001	154891001	ENSG00000130226	cnvr127654	binary-source_of_report_of_i21_acute_myocardial_infarction_f131299-6368
cnvr129630	8	22200001	1.94e-08	22199001	22201001	ENSG00000168487	cnvr129630	binary-source_of_report_of_i21_acute_myocardial_infarction_f131299-6368
cnvr130242	8	26509001	1.15e-08	26508001	26510001	ENSG00000240694	cnvr130242	binary-source_of_report_of_i21_acute_myocardial_infarction_f131299-6368
cnvr150052	9	135078001	2.42e-08	135077001	135079001	ENSG00000130558	cnvr150052	binary-source_of_report_of_i21_acute_myocardial_infarction_f131299-6368
cnvr174091	11	74398001	5.2e-09	74397001	74399001	ENSG00000165434	cnvr174091	binary-source_of_report_of_i21_acute_myocardial_infarction_f131299-6368
cnvr180169	12	4546001	7.17e-09	4545001	4547001	ENSG00000111247	cnvr180169	binary-source_of_report_of_i21_acute_myocardial_infarction_f131299-6368
cnvr214882	15	48739001	2.26e-08	48738001	48740001	ENSG00000103995	cnvr214882	binary-source_of_report_of_i21_acute_myocardial_infarction_f131299-6368
cnvr216952	15	64689001	9.53e-09	64688001	64690001	ENSG00000180304	cnvr216952	binary-source_of_report_of_i21_acute_myocardial_infarction_f131299-6368
cnvr222183	16	1429001	1.04e-08	1428001	1430001	ENSG00000197599	cnvr222183	binary-source_of_report_of_i21_acute_myocardial_infarction_f131299-6368
cnvr230625	16	67941001	5.58e-10	67940001	67942001	ENSG00000213398	cnvr230625	binary-source_of_report_of_i21_acute_myocardial_infarction_f131299-6368
cnvr257700	19	15240001	1.67e-09	15239001	15241001	ENSG00000141867	cnvr257700	binary-source_of_report_of_i21_acute_myocardial_infarction_f131299-6368
cnvr275716	21	33818001	1.29e-09	33817001	33819001	ENSG00000205726	cnvr275716	binary-source_of_report_of_i21_acute_myocardial_infarction_f131299-6368
cnvr275798	21	34526001	3.67e-08	34525001	34527001	ENSG00000159200	cnvr275798	binary-source_of_report_of_i21_acute_myocardial_infarction_f131299-6368
cnvr276149	21	38121001	1.24e-08	38120001	38122001	ENSG00000198054:ENSG00000157542	cnvr276149	binary-source_of_report_of_i21_acute_myocardial_infarction_f131299-6368
cnvr112289:cnvr112290:cnvr112291:cnvr112292:cnvr112293	6	160613001	3.6e-42	160612001	160648001	ENSG00000198670	cnvr112289:cnvr112290:cnvr112291:cnvr112292:cnvr112293:cnvr112295:cnvr112296:cnvr112297:cnvr112298:cnvr112299:cnvr112300:cnvr112301:cnvr112304:cnvr112305:cnvr112306:cnvr112307:cnvr112308:cnvr112309:cnvr112310:cnvr112311	binary-source_of_report_of_i25_chronic_ischaemic_heart_disease_f131307-16438
cnvr112289:cnvr112290:cnvr112291:cnvr112292:cnvr112293	6	160613001	3.58e-16	160612001	160648001	ENSG00000198670	cnvr112289:cnvr112290:cnvr112291:cnvr112292:cnvr112293:cnvr112295:cnvr112296:cnvr112297:cnvr112298:cnvr112299:cnvr112300:cnvr112304:cnvr112305:cnvr112306:cnvr112307:cnvr112309:cnvr112310:cnvr112311	binary-source_of_report_of_i35_nonrheumatic_aortic_valve_disorders_f131325-2487
cnvr116579	7	38318001	1.27e-09	38317001	38319001	ENSG00000211699	cnvr116579	binary-source_of_report_of_i50_heart_failure_f131355-4949
cnvr149625	9	133319001	1.49e-10	133318001	133320001	ENSG00000148296	cnvr149625	binary-source_of_report_of_i80_phlebitis_and_thrombophlebitis_f131397-7046
cnvr165337	11	3018001	1.52e-08	3017001	3019001	ENSG00000247473	cnvr165337	binary-source_of_report_of_i86_varicose_veins_of_other_sites_f131409-841
cnvr84338	5	11001	9.33e-09	10001	12001	ENSG00000153404	cnvr84338	binary-source_of_report_of_j22_unspecified_acute_lower_respiratory_infection_f131463-24834
cnvr101454:cnvr101455	6	32642001	3.21e-11	32641001	32644001	ENSG00000196735	cnvr101454:cnvr101455	binary-source_of_report_of_j33_nasal_polyp_f131471-3113
cnvr101458	6	32662001	1.5e-12	32661001	32663001	ENSG00000179344	cnvr101458	binary-source_of_report_of_j33_nasal_polyp_f131471-3113
cnvr36747	2	70298001	1.37e-11	70297001	70299001	ENSG00000035141	cnvr36747	binary-source_of_report_of_j45_asthma_f131495-27936
cnvr46637:cnvr46638	2	178432001	1.68e-23	178431001	178449001	ENSG00000180228	cnvr46637:cnvr46638:cnvr46640:cnvr46641:cnvr46643:cnvr46644:cnvr46645	binary-source_of_report_of_j45_asthma_f131495-27936
cnvr46647:cnvr46648	2	178451001	1.95e-18	178450001	178453001	ENSG00000180228:ENSG00000204311	cnvr46647:cnvr46648	binary-source_of_report_of_j45_asthma_f131495-27936
cnvr101252	6	31998001	1.85e-09	31997001	31999001	ENSG00000244731	cnvr101252	binary-source_of_report_of_j45_asthma_f131495-27936
cnvr101432:cnvr101433	6	32394001	2.35e-11	32393001	32396001	ENSG00000204290	cnvr101432:cnvr101433	binary-source_of_report_of_j45_asthma_f131495-27936
cnvr101448	6	32531001	2.2e-12	32530001	32532001	ENSG00000198502	cnvr101448	binary-source_of_report_of_j45_asthma_f131495-27936
cnvr101450	6	32555001	4.29e-09	32554001	32556001	ENSG00000251916	cnvr101450	binary-source_of_report_of_j45_asthma_f131495-27936
cnvr101453:cnvr101454:cnvr101455:cnvr101456:cnvr101457:cnvr101458:cnvr101459	6	32638001	3.25e-58	32637001	32664001	ENSG00000179344:ENSG00000196735	cnvr101453:cnvr101454:cnvr101455:cnvr101456:cnvr101457:cnvr101458:cnvr101459	binary-source_of_report_of_j45_asthma_f131495-27936
cnvr101462	6	32746001	7.16e-23	32745001	32747001	ENSG00000237541	cnvr101462	binary-source_of_report_of_j45_asthma_f131495-27936
cnvr101465:cnvr101466:cnvr101467	6	32758001	2.29e-32	32757001	32761001	ENSG00000232629	cnvr101465:cnvr101466:cnvr101467	binary-source_of_report_of_j45_asthma_f131495-27936
cnvr101479	6	32828001	4.1e-09	32827001	32829001	ENSG00000204267	cnvr101479	binary-source_of_report_of_j45_asthma_f131495-27936
cnvr116573	7	38266001	2.89e-08	38265001	38267001	ENSG00000010270	cnvr116573	binary-source_of_report_of_j45_asthma_f131495-27936
cnvr116578:cnvr116579	7	38317001	2.79e-16	38294001	38319001	ENSG00000211699	cnvr116575:cnvr116578:cnvr116579	binary-source_of_report_of_j45_asthma_f131495-27936
cnvr126395:cnvr126396:cnvr126397:cnvr126398	7	142751001	3.89e-21	142750001	142755001	ENSG00000204983	cnvr126395:cnvr126396:cnvr126397:cnvr126398	binary-source_of_report_of_j45_asthma_f131495-27936
cnvr194668	12	132510001	3.61e-08	132509001	132511001	ENSG00000112787	cnvr194668	binary-source_of_report_of_j45_asthma_f131495-27936
cnvr294481	24	12323001	1.08e-10	12322001	12324001	ENSG00000243980	cnvr294481	binary-source_of_report_of_j45_asthma_f131495-27936
cnvr244512	17	60058001	2.98e-09	60057001	60059001	ENSG00000068097	cnvr244512	binary-source_of_report_of_k70_alcoholic_liver_disease_f131659-679
cnvr283240	22	43929001	4.06e-09	43928001	43930001	ENSG00000100344	cnvr283240	binary-source_of_report_of_k74_fibrosis_and_cirrhosis_of_liver_f131667-837
cnvr283240	22	43929001	6.58e-13	43928001	43930001	ENSG00000100344	cnvr283240	binary-source_of_report_of_k76_other_diseases_of_liver_f131671-4880
cnvr46640:cnvr46641	2	178432001	1.3e-17	178431001	178449001	ENSG00000180228	cnvr46637:cnvr46638:cnvr46640:cnvr46641:cnvr46643:cnvr46644:cnvr46645	binary-source_of_report_of_k90_intestinal_malabsorption_f131689-1918
cnvr46647:cnvr46648	2	178451001	2.66e-18	178450001	178453001	ENSG00000180228:ENSG00000204311	cnvr46647:cnvr46648	binary-source_of_report_of_k90_intestinal_malabsorption_f131689-1918
cnvr100233	6	26322001	2.6e-22	26321001	26323001	ENSG00000158406	cnvr100233	binary-source_of_report_of_k90_intestinal_malabsorption_f131689-1918
cnvr100240:cnvr100241	6	26369001	4.55e-29	26368001	26377001	ENSG00000186470	cnvr100238:cnvr100240:cnvr100241:cnvr100244	binary-source_of_report_of_k90_intestinal_malabsorption_f131689-1918
cnvr100258:cnvr100259	6	26406001	6.06e-13	26405001	26408001	ENSG00000026950	cnvr100258:cnvr100259	binary-source_of_report_of_k90_intestinal_malabsorption_f131689-1918
cnvr100374:cnvr100375	6	27824001	2.5e-13	27823001	27826001	ENSG00000197238	cnvr100374:cnvr100375	binary-source_of_report_of_k90_intestinal_malabsorption_f131689-1918
cnvr100629:cnvr100630:cnvr100631:cnvr100632	6	29792001	4.74e-11	29791001	29830001	ENSG00000181126:ENSG00000204632	cnvr100629:cnvr100630:cnvr100631:cnvr100632	binary-source_of_report_of_k90_intestinal_malabsorption_f131689-1918
cnvr100643	6	29945001	3.74e-24	29888001	29946001	ENSG00000206503	cnvr100636:cnvr100640:cnvr100643	binary-source_of_report_of_k90_intestinal_malabsorption_f131689-1918
cnvr100671	6	30111001	3.01e-11	30110001	30112001	ENSG00000204616	cnvr100671	binary-source_of_report_of_k90_intestinal_malabsorption_f131689-1918
cnvr100867	6	30915001	2.66e-14	30914001	30916001	ENSG00000213780:ENSG00000137411	cnvr100867	binary-source_of_report_of_k90_intestinal_malabsorption_f131689-1918
cnvr100873	6	30921001	2.73e-15	30920001	30922001	ENSG00000137411	cnvr100873	binary-source_of_report_of_k90_intestinal_malabsorption_f131689-1918
cnvr100893:cnvr100894	6	31026001	2.72e-09	31025001	31028001	ENSG00000261272	cnvr100893:cnvr100894	binary-source_of_report_of_k90_intestinal_malabsorption_f131689-1918
cnvr100915	6	31146001	3.81e-17	31145001	31147001	ENSG00000204536	cnvr100915	binary-source_of_report_of_k90_intestinal_malabsorption_f131689-1918
cnvr100936:cnvr100937:cnvr100938:cnvr100939:cnvr100940:cnvr100941	6	31270001	3.7e-53	31269001	31278001	ENSG00000204525	cnvr100936:cnvr100937:cnvr100938:cnvr100939:cnvr100940:cnvr100941	binary-source_of_report_of_k90_intestinal_malabsorption_f131689-1918
cnvr100949:cnvr100950	6	31356001	1.06e-39	31355001	31368001	ENSG00000234745	cnvr100947:cnvr100949:cnvr100950	binary-source_of_report_of_k90_intestinal_malabsorption_f131689-1918
cnvr100958:cnvr100959	6	31412001	1.3e-11	31394001	31414001	ENSG00000204520	cnvr100952:cnvr100953:cnvr100958:cnvr100959	binary-source_of_report_of_k90_intestinal_malabsorption_f131689-1918
cnvr100973	6	31521001	9.3e-38	31520001	31522001	ENSG00000204511	cnvr100973	binary-source_of_report_of_k90_intestinal_malabsorption_f131689-1918
cnvr101016	6	31631001	1.18e-09	31630001	31632001	ENSG00000204469	cnvr101016	binary-source_of_report_of_k90_intestinal_malabsorption_f131689-1918
cnvr101125	6	31778001	6.37e-12	31777001	31779001	ENSG00000201555:ENSG00000204396:ENSG00000204394	cnvr101125	binary-source_of_report_of_k90_intestinal_malabsorption_f131689-1918
cnvr101151	6	31818001	6.84e-12	31817001	31819001	ENSG00000204389	cnvr101151	binary-source_of_report_of_k90_intestinal_malabsorption_f131689-1918
cnvr101156	6	31830001	4.11e-13	31829001	31831001	ENSG00000204388	cnvr101156	binary-source_of_report_of_k90_intestinal_malabsorption_f131689-1918
cnvr101191	6	31897001	3.56e-10	31896001	31898001	ENSG00000204371:ENSG00000166278	cnvr101191	binary-source_of_report_of_k90_intestinal_malabsorption_f131689-1918
cnvr101240:cnvr101241:cnvr101242:cnvr101243:cnvr101244:cnvr101245:cnvr101246:cnvr101247:cnvr101248:cnvr101249:cnvr101250:cnvr101251:cnvr101252:cnvr101253:cnvr101254:cnvr101255:cnvr101256:cnvr101257:cnvr101258:cnvr101259:cnvr101260:cnvr101261:cnvr101262:cnvr101263:cnvr101264:cnvr101265:cnvr101266:cnvr101267:cnvr101268:cnvr101269:cnvr101270:cnvr101271:cnvr101272:cnvr101273:cnvr101274:cnvr101275:cnv…	6	31981001	4.92e-239	31980001	32047001	ENSG00000168477:ENSG00000244731:ENSG00000224389:ENSG00000231852:ENSG00000204344	cnvr101240:cnvr101241:cnvr101242:cnvr101243:cnvr101244:cnvr101245:cnvr101246:cnvr101247:cnvr101248:cnvr101249:cnvr101250:cnvr101251:cnvr101252:cnvr101253:cnvr101254:cnvr101255:cnvr101256:cnvr101257:cnvr101258:cnvr101259:cnvr101260:cnvr101261:cnvr101262:cnvr101263:cnvr101264:cnvr101265:cnvr101266:cnvr101267:cnvr101268:cnvr101269:cnvr101270:cnvr101271:cnvr101272:cnvr101273:cnvr101274:cnvr101275:cnv…	binary-source_of_report_of_k90_intestinal_malabsorption_f131689-1918
cnvr101303	6	32062001	1.01e-13	32061001	32063001	ENSG00000168477	cnvr101303	binary-source_of_report_of_k90_intestinal_malabsorption_f131689-1918
cnvr101346	6	32155001	4.66e-09	32154001	32156001	ENSG00000221988	cnvr101346	binary-source_of_report_of_k90_intestinal_malabsorption_f131689-1918
cnvr101364	6	32181001	3.25e-11	32180001	32182001	ENSG00000204308:ENSG00000204305	cnvr101364	binary-source_of_report_of_k90_intestinal_malabsorption_f131689-1918
cnvr101368	6	32185001	7.91e-17	32184001	32186001	ENSG00000204305:ENSG00000204304	cnvr101368	binary-source_of_report_of_k90_intestinal_malabsorption_f131689-1918
cnvr101381	6	32201001	4.58e-14	32200001	32217001	ENSG00000204301	cnvr101381:cnvr101391	binary-source_of_report_of_k90_intestinal_malabsorption_f131689-1918
cnvr101428	6	32294001	3.53e-34	32293001	32370001	ENSG00000204296	cnvr101402:cnvr101412:cnvr101414:cnvr101415:cnvr101416:cnvr101420:cnvr101426:cnvr101428	binary-source_of_report_of_k90_intestinal_malabsorption_f131689-1918
cnvr101445:cnvr101446	6	32443001	2e-15	32442001	32445001	ENSG00000204287	cnvr101445:cnvr101446	binary-source_of_report_of_k90_intestinal_malabsorption_f131689-1918
cnvr101448:cnvr101449:cnvr101450:cnvr101451	6	32531001	2.3e-40	32530001	32582001	ENSG00000251916:ENSG00000198502:ENSG00000196126	cnvr101448:cnvr101449:cnvr101450:cnvr101451	binary-source_of_report_of_k90_intestinal_malabsorption_f131689-1918
cnvr101453:cnvr101454:cnvr101455:cnvr101456:cnvr101457	6	32638001	5.8e-50	32637001	32662001	ENSG00000179344:ENSG00000196735	cnvr101453:cnvr101454:cnvr101455:cnvr101456:cnvr101457	binary-source_of_report_of_k90_intestinal_malabsorption_f131689-1918
cnvr101462	6	32746001	1.71e-11	32745001	32747001	ENSG00000237541	cnvr101462	binary-source_of_report_of_k90_intestinal_malabsorption_f131689-1918
cnvr101464:cnvr101465:cnvr101466:cnvr101467:cnvr101468:cnvr101469	6	32757001	3.29e-104	32756001	32764001	ENSG00000232629	cnvr101464:cnvr101465:cnvr101466:cnvr101467:cnvr101468:cnvr101469	binary-source_of_report_of_k90_intestinal_malabsorption_f131689-1918
cnvr101479:cnvr101480	6	32828001	3.23e-22	32827001	32830001	ENSG00000204267	cnvr101479:cnvr101480	binary-source_of_report_of_k90_intestinal_malabsorption_f131689-1918
cnvr101535:cnvr101536	6	33069001	7.64e-24	33068001	33071001	ENSG00000231389	cnvr101535:cnvr101536	binary-source_of_report_of_k90_intestinal_malabsorption_f131689-1918
cnvr101541:cnvr101542:cnvr101543:cnvr101544:cnvr101545	6	33081001	3.15e-27	33080001	33088001	ENSG00000231389:ENSG00000223865	cnvr101541:cnvr101542:cnvr101543:cnvr101544:cnvr101545	binary-source_of_report_of_k90_intestinal_malabsorption_f131689-1918
cnvr194667:cnvr194668:cnvr194669:cnvr194670	12	132491001	3.47e-92	132490001	132513001	ENSG00000112787	cnvr194663:cnvr194667:cnvr194668:cnvr194669:cnvr194670	binary-source_of_report_of_k90_intestinal_malabsorption_f131689-1918
cnvr19188:cnvr19189	1	152112001	9.09e-12	152111001	152114001	ENSG00000159450	cnvr19188:cnvr19189	binary-source_of_report_of_l30_other_dermatitis_f131741-19865
cnvr36747	2	70298001	1.01e-11	70297001	70299001	ENSG00000035141	cnvr36747	binary-source_of_report_of_l40_psoriasis_f131743-5834
cnvr46640:cnvr46641	2	178432001	2.89e-24	178431001	178449001	ENSG00000180228	cnvr46637:cnvr46638:cnvr46640:cnvr46641:cnvr46643:cnvr46644:cnvr46645	binary-source_of_report_of_l40_psoriasis_f131743-5834
cnvr46647:cnvr46648	2	178451001	7.57e-21	178450001	178453001	ENSG00000180228:ENSG00000204311	cnvr46647:cnvr46648	binary-source_of_report_of_l40_psoriasis_f131743-5834
cnvr100643	6	29945001	5.6e-13	29944001	29946001	ENSG00000206503	cnvr100643	binary-source_of_report_of_l40_psoriasis_f131743-5834
cnvr100726	6	30486001	2.3e-14	30485001	30487001	ENSG00000204592	cnvr100726	binary-source_of_report_of_l40_psoriasis_f131743-5834
cnvr100852	6	30892001	4.66e-10	30891001	30899001	ENSG00000204580	cnvr100852:cnvr100858	binary-source_of_report_of_l40_psoriasis_f131743-5834
cnvr100904:cnvr100905	6	31116001	6.6e-16	31115001	31118001	ENSG00000204540:ENSG00000204539	cnvr100904:cnvr100905	binary-source_of_report_of_l40_psoriasis_f131743-5834
cnvr100915	6	31146001	2.03e-10	31145001	31147001	ENSG00000204536	cnvr100915	binary-source_of_report_of_l40_psoriasis_f131743-5834
cnvr100940:cnvr100941	6	31276001	8.91e-63	31269001	31283001	ENSG00000204525	cnvr100936:cnvr100937:cnvr100940:cnvr100941:cnvr100945	binary-source_of_report_of_l40_psoriasis_f131743-5834
cnvr100947	6	31356001	8.24e-21	31355001	31359001	ENSG00000234745	cnvr100947:cnvr100949	binary-source_of_report_of_l40_psoriasis_f131743-5834
cnvr100952:cnvr100953	6	31395001	1.85e-38	31394001	31416001	ENSG00000204520	cnvr100952:cnvr100953:cnvr100955:cnvr100957:cnvr100958:cnvr100959:cnvr100960	binary-source_of_report_of_l40_psoriasis_f131743-5834
cnvr100962:cnvr100963	6	31490001	1.04e-23	31489001	31492001	ENSG00000204516	cnvr100962:cnvr100963	binary-source_of_report_of_l40_psoriasis_f131743-5834
cnvr101234	6	31971001	6.3e-11	31970001	31972001	ENSG00000204348:ENSG00000204344	cnvr101234	binary-source_of_report_of_l40_psoriasis_f131743-5834
cnvr101240	6	31981001	1.99e-08	31980001	31982001	ENSG00000204344	cnvr101240	binary-source_of_report_of_l40_psoriasis_f131743-5834
cnvr101242:cnvr101243:cnvr101244	6	31983001	6.17e-11	31982001	31986001	ENSG00000244731:ENSG00000204344	cnvr101242:cnvr101243:cnvr101244	binary-source_of_report_of_l40_psoriasis_f131743-5834
cnvr101253:cnvr101254:cnvr101255:cnvr101256:cnvr101257	6	31992001	2.51e-11	31991001	32004001	ENSG00000244731	cnvr101246:cnvr101247:cnvr101248:cnvr101253:cnvr101254:cnvr101255:cnvr101256:cnvr101257	binary-source_of_report_of_l40_psoriasis_f131743-5834
cnvr101272:cnvr101273:cnvr101274:cnvr101275:cnvr101276:cnvr101277:cnvr101278:cnvr101279:cnvr101280:cnvr101281:cnvr101282:cnvr101283	6	32014001	2.1e-15	32008001	32037001	ENSG00000224389	cnvr101261:cnvr101262:cnvr101263:cnvr101264:cnvr101266:cnvr101267:cnvr101268:cnvr101269:cnvr101270:cnvr101272:cnvr101273:cnvr101274:cnvr101275:cnvr101276:cnvr101277:cnvr101278:cnvr101279:cnvr101280:cnvr101281:cnvr101282:cnvr101283	binary-source_of_report_of_l40_psoriasis_f131743-5834
cnvr101286	6	32041001	9.4e-27	32040001	32042001	ENSG00000168477:ENSG00000231852	cnvr101286	binary-source_of_report_of_l40_psoriasis_f131743-5834
cnvr101291	6	32046001	8.5e-17	32045001	32060001	ENSG00000168477	cnvr101291:cnvr101302	binary-source_of_report_of_l40_psoriasis_f131743-5834
cnvr101458	6	32662001	4.94e-12	32661001	32663001	ENSG00000179344	cnvr101458	binary-source_of_report_of_l40_psoriasis_f131743-5834
cnvr101479:cnvr101480	6	32828001	4.63e-23	32827001	32830001	ENSG00000204267	cnvr101479:cnvr101480	binary-source_of_report_of_l40_psoriasis_f131743-5834
cnvr101260:cnvr101261:cnvr101262	6	32008001	7.64e-10	31991001	32011001	ENSG00000244731	cnvr101246:cnvr101260:cnvr101261:cnvr101262	binary-source_of_report_of_l71_rosacea_f131793-2349
cnvr101265	6	32013001	1.56e-09	32012001	32032001	ENSG00000224389	cnvr101265:cnvr101278	binary-source_of_report_of_l71_rosacea_f131793-2349
cnvr46643:cnvr46644:cnvr46645	2	178432001	2.32e-16	178431001	178449001	ENSG00000180228	cnvr46637:cnvr46638:cnvr46640:cnvr46641:cnvr46643:cnvr46644:cnvr46645	binary-source_of_report_of_m06_other_rheumatoid_arthritis_f131851-4464
cnvr46647:cnvr46648	2	178451001	3.7e-14	178450001	178453001	ENSG00000180228:ENSG00000204311	cnvr46647:cnvr46648	binary-source_of_report_of_m06_other_rheumatoid_arthritis_f131851-4464
cnvr101428	6	32326001	3.53e-13	32325001	32370001	ENSG00000204296	cnvr101412:cnvr101428	binary-source_of_report_of_m06_other_rheumatoid_arthritis_f131851-4464
cnvr101448	6	32531001	2.6e-13	32530001	32532001	ENSG00000198502	cnvr101448	binary-source_of_report_of_m06_other_rheumatoid_arthritis_f131851-4464
cnvr101454:cnvr101455	6	32642001	8.16e-21	32641001	32644001	ENSG00000196735	cnvr101454:cnvr101455	binary-source_of_report_of_m06_other_rheumatoid_arthritis_f131851-4464
cnvr101457:cnvr101458:cnvr101459	6	32661001	1.82e-22	32660001	32664001	ENSG00000179344	cnvr101457:cnvr101458:cnvr101459	binary-source_of_report_of_m06_other_rheumatoid_arthritis_f131851-4464
cnvr72888	4	9997001	3.69e-18	9996001	9998001	ENSG00000109667	cnvr72888	binary-source_of_report_of_m10_gout_f131859-7227
cnvr101454:cnvr101455	6	32642001	1.68e-10	32641001	32644001	ENSG00000196735	cnvr101454:cnvr101455	binary-source_of_report_of_m35_other_systemic_involvement_of_connective_tissue_f131901-2423
cnvr101458	6	32662001	1.18e-08	32661001	32663001	ENSG00000179344	cnvr101458	binary-source_of_report_of_m35_other_systemic_involvement_of_connective_tissue_f131901-2423
cnvr101465	6	32758001	5.07e-09	32757001	32759001	ENSG00000232629	cnvr101465	binary-source_of_report_of_m35_other_systemic_involvement_of_connective_tissue_f131901-2423
cnvr100647	6	30007001	1.54e-13	30006001	30008001	ENSG00000278104	cnvr100647	binary-source_of_report_of_m45_ankylosing_spondylitis_f131913-747
cnvr100894	6	31027001	1.17e-09	31026001	31028001	ENSG00000261272	cnvr100894	binary-source_of_report_of_m45_ankylosing_spondylitis_f131913-747
cnvr100943	6	31279001	3.62e-15	31278001	31280001	ENSG00000204525	cnvr100943	binary-source_of_report_of_m45_ankylosing_spondylitis_f131913-747
cnvr100946	6	31355001	4.39e-17	31354001	31356001	ENSG00000234745	cnvr100946	binary-source_of_report_of_m45_ankylosing_spondylitis_f131913-747
cnvr100952:cnvr100953	6	31395001	7.51e-35	31394001	31416001	ENSG00000204520	cnvr100952:cnvr100953:cnvr100960	binary-source_of_report_of_m45_ankylosing_spondylitis_f131913-747
cnvr100962	6	31490001	1.38e-10	31489001	31491001	ENSG00000204516	cnvr100962	binary-source_of_report_of_m45_ankylosing_spondylitis_f131913-747
cnvr101249:cnvr101250	6	31995001	2.63e-10	31994001	31997001	ENSG00000244731	cnvr101249:cnvr101250	binary-source_of_report_of_m45_ankylosing_spondylitis_f131913-747
cnvr138804	9	2831001	4.21e-08	2830001	2832001	ENSG00000080608	cnvr138804	binary-source_of_report_of_n39_other_disorders_of_urinary_system_f132071-19904
cnvr268339	20	16498001	3.4e-09	16497001	16499001	ENSG00000089177	cnvr268339	binary-source_of_report_of_n92_excessive_frequent_and_irregular_menstruation_f132147-12443
cnvr4749:cnvr4750:cnvr4751:cnvr4752	1	25273001	1.46e-14	25272001	25331001	ENSG00000117616:ENSG00000187010	cnvr4736:cnvr4749:cnvr4750:cnvr4751:cnvr4752:cnvr4755:cnvr4756:cnvr4757:cnvr4758	binary-source_of_report_of_o36_maternal_care_for_other_known_or_suspected_foetal_problems_f132225-1077
cnvr4738:cnvr4739:cnvr4740:cnvr4741:cnvr4742:cnvr4743:cnvr4744:cnvr4745:cnvr4746:cnvr4747	1	25282001	4.18e-15	25281001	25303001	ENSG00000117616:ENSG00000187010:ENSG00000224183	cnvr4738:cnvr4739:cnvr4740:cnvr4741:cnvr4742:cnvr4743:cnvr4744:cnvr4745:cnvr4746:cnvr4747	binary-source_of_report_of_o36_maternal_care_for_other_known_or_suspected_foetal_problems_f132225-1077
cnvr4772	1	25376001	1.19e-10	25375001	25391001	ENSG00000188672	cnvr4772:cnvr4777	binary-source_of_report_of_o36_maternal_care_for_other_known_or_suspected_foetal_problems_f132225-1077
