# Supplementary material for: CNest: A novel copy number association discovery method uncovers 862 new associations from 200,629 whole-exome sequence datasets in the UK Biobank
Source: Cell Genom. 2022 Aug 10;2(8):100167. doi: 10.1016/j.xgen.2022.100167 (PMC9903682; doi:10.1016/j.xgen.2022.100167)
Supplement: Table S10. Comparison between CNV associations at 57 regions discovered in two different SNP-based CNV association studies, relating to STAR Methods (comparison with previous association studies) [file mmc11.xlsx]

## Sheet: S10
Table S10. Comparison between CNV associations at 57 regions discover in two different SNP based CNV association studies. The table includes the reported CNV location lifted over to GRCh38, p-values and traits labels from the two SNP based CNV association studies. The column "min_p_CNest" reports the minimum p-value found by CNest association testing across all exons within the region.
study	CHR	CNVR_START	CNVR_STOP	P_study	PHENO	min_p_CNest
Hujoel	1	1665581	1707486	4.3e-13	body_HEIGHTz	4.03824e-08
Hujoel	1	147025102	148360583	7.5e-42	body_HEIGHTz	2.86511e-05
Hujoel	2	232157801	232163527	3.9e-22	body_HEIGHTz	0.000473028
Hujoel	9	6411087	6508149	9.2e-10	body_HEIGHTz	0.000820815
Hujoel	9	92038342	97211337	1.2e-08	body_HEIGHTz	4.17624e-06
Hujoel	12	7844079	7970710	7.7e-12	body_HEIGHTz	4.73824e-07
Hujoel	15	22620065	23122770	7.8e-33	body_HEIGHTz	1.88436e-06
Hujoel	15	30620516	32224748	2.9e-10	body_HEIGHTz	3.73911e-06
Hujoel	15	98645500	99025489	9.3e-15	body_HEIGHTz	0.00109772
Hujoel	15	100108198	100209647	2.4e-11	body_HEIGHTz	4.26976e-07
Hujoel	16	21936424	22428998	1.8e-12	body_HEIGHTz	4.01702e-05
Hujoel	16	28807220	29032129	2.7e-11	body_HEIGHTz	0.000448081
Hujoel	16	29584909	30197316	1.1e-65	body_HEIGHTz	9.0758e-07
Hujoel	16	71022816	72124793	6.8e-10	body_HEIGHTz	0.000389673
Hujoel	16	84864127	84877506	4.4e-09	body_HEIGHTz	0.00168072
Hujoel	17	14194960	15553742	1.2e-19	body_HEIGHTz	1.35215e-05
Hujoel	17	63917810	63919515	1.6e-13	body_HEIGHTz	1.35515e-10
Hujoel	18	2256904	3543859	1.8e-10	body_HEIGHTz	0.000122038
Hujoel	18	8967156	9118801	4.7e-08	body_HEIGHTz	0.000469445
Hujoel	19	875245	1208073	2.5e-08	body_HEIGHTz	0.000229179
Hujoel	22	20678131	21109256	3e-09	body_HEIGHTz	1.13479e-06
Hujoel	1	25275511	25322256	6.8e-10	blood_RED_COUNT_v2	1.99492e-05
Hujoel	1	145603902	146051761	1.8e-11	blood_RED_COUNT_v2	5.94776e-07
Hujoel	2	126691956	126693930	1.4e-13	blood_RED_COUNT_v2	0.000195413
Hujoel	3	195998286	196173880	4.7e-08	blood_RED_COUNT_v2	5.3035e-07
Hujoel	11	5226629	5233985	9.2e-22	blood_RED_COUNT_v2	0.00509999
Hujoel	15	30620516	32224748	1.5e-11	blood_RED_COUNT_v2	0.00117457
Hujoel	16	35629	130530	4.6e-13	blood_RED_COUNT_v2	1.02086e-38
Hujoel	16	101289	126744	1.6e-13	blood_RED_COUNT_v2	1.02086e-38
Hujoel	16	155898	181022	3.1e-54	blood_RED_COUNT_v2	1.02086e-38
Hujoel	1	25275511	25322256	3.9e-61	blood_RETICULOCYTE_COUNT_v2	9.23432e-25
Hujoel	1	25275511	25332412	6.4e-49	blood_RETICULOCYTE_COUNT_v2	9.23432e-25
Hujoel	1	28937369	29067076	9.3e-13	blood_RETICULOCYTE_COUNT_v2	5.67904e-06
Hujoel	1	145603902	146051761	7.1e-25	blood_RETICULOCYTE_COUNT_v2	6.06799e-06
Hujoel	4	144000454	144119780	4.6e-19	blood_RETICULOCYTE_COUNT_v2	4.13997e-17
Hujoel	4	144001254	144118746	6.7e-38	blood_RETICULOCYTE_COUNT_v2	4.13997e-17
Hujoel	16	125303	185491	3.8e-11	blood_RETICULOCYTE_COUNT_v2	4.7403e-33
Hujoel	19	904528	910742	3.5e-11	blood_RETICULOCYTE_COUNT_v2	3.08207e-08
Hujoel	16	15030029	16259309	3.5e-13	lung_FEV1FVCzSMOKE	0.000358388
Auwerx	1	25272550	25322256	3.08e-14	reticulocyte_count	9.23432e-25
Auwerx	1	145696454	146066337	4.7e-14	reticulocyte_count	6.06799e-06
Auwerx	16	35629	185491	6.84e-09	reticulocyte_count	4.7403e-33
Auwerx	16	28807220	29032129	5.48e-08	reticulocyte_count	3.10349e-09
Auwerx	1	145694550	146033071	4.27e-07	fluid_intelligence	0.000722731
Auwerx	15	22620065	23122770	4.98e-14	fluid_intelligence	3.17228e-06
Auwerx	16	29584909	30197316	1.85e-12	fluid_intelligence	3.50131e-07
Auwerx	1	147007226	148360583	7.76e-22	height	2.86511e-05
Auwerx	15	22620065	23122770	5.24e-16	height	1.88436e-06
Auwerx	15	100140800	100259710	2.08e-07	height	4.26976e-07
Auwerx	16	21935202	22428998	1.55e-06	height	4.01702e-05
Auwerx	16	29584909	30197316	3.26e-27	height	9.0758e-07
Auwerx	17	14202039	15522093	2.77e-07	height	1.35215e-05
Auwerx	22	20356695	21109256	1.4e-06	height	1.13479e-06
Auwerx	4	10310263	10854987	1.7e-06	RBC_count	0.0102636
Auwerx	15	22620065	23122770	4.09e-06	RBC_count	4.67448e-05
Auwerx	15	30620516	31715380	5.51e-13	RBC_count	0.00117457
Auwerx	15	22620065	23122770	3.64e-07	neuroticism	0.00258642
