# Supplementary material for: CNest: A novel copy number association discovery method uncovers 862 new associations from 200,629 whole-exome sequence datasets in the UK Biobank
Source: Cell Genom. 2022 Aug 10;2(8):100167. doi: 10.1016/j.xgen.2022.100167 (PMC9903682; doi:10.1016/j.xgen.2022.100167)
Supplement: Table S11. Permutation results for 100 permutation rounds for all 57 association signals between SNP-based CNV GWAS studies and CNest, relating to STAR Methods (comparison with previous association studies) [file mmc12.xlsx]

## Sheet: S11
Table S11. Permutation results for 100 permutations round for all 57 associaion signals between SNP based CNV-GWAS studies and CNest Table containing the association p-values for 57 regions from SNP based studies against the minimum p-value obtained from CNest for 100 permutations where we selected a random region of the genome with the same size as the SNP based CNV association region and ran ex…
permutation_round	chr	start	end	phenotype	study	P_study	P_CNest_permute
1	13	77090001	77123001	body_HEIGHTz	Hujoel	4.3e-13	0.0831861
1	12	120161001	121258001	body_HEIGHTz	Hujoel	7.5e-42	0.000210035
1	20	1895001	1899001	body_HEIGHTz	Hujoel	3.9e-22	0.510197
1	16	84013001	84063001	body_HEIGHTz	Hujoel	9.2e-10	0.188956
1	6	31626001	35486001	body_HEIGHTz	Hujoel	1.2e-08	1.64157e-19
1	3	138242001	138306001	body_HEIGHTz	Hujoel	7.7e-12	0.0285118
1	9	33624001	34271001	body_HEIGHTz	Hujoel	7.8e-33	0.000702761
1	14	35596001	39302001	body_HEIGHTz	Hujoel	2.9e-10	0.000873018
1	13	42167001	42901001	body_HEIGHTz	Hujoel	9.3e-15	0.000363573
1	3	101816001	102454001	body_HEIGHTz	Hujoel	2.4e-11	0.0124207
1	17	48076001	48799001	body_HEIGHTz	Hujoel	1.8e-12	0.000850814
1	8	46591001	47601001	body_HEIGHTz	Hujoel	2.7e-11	0.0142314
1	18	10773001	12098001	body_HEIGHTz	Hujoel	1.1e-65	0.00938102
1	3	160434001	167469001	body_HEIGHTz	Hujoel	6.8e-10	8.90101e-05
1	4	41033001	41259001	body_HEIGHTz	Hujoel	4.4e-09	0.122937
1	12	14446001	16365001	body_HEIGHTz	Hujoel	1.2e-19	0.00358774
1	9	113049001	113051001	body_HEIGHTz	Hujoel	1.6e-13	0.452946
1	19	6468001	7479001	body_HEIGHTz	Hujoel	1.8e-10	2.64155e-06
1	6	169739001	169859001	body_HEIGHTz	Hujoel	4.7e-08	0.00415826
1	13	73064001	75528001	body_HEIGHTz	Hujoel	2.5e-08	5.85071e-06
1	11	34166001	34986001	body_HEIGHTz	Hujoel	3e-09	0.000329715
1	16	27487001	27500001	blood_RED_COUNT_v2	Hujoel	6.8e-10	0.0147379
1	18	42013001	45729001	blood_RED_COUNT_v2	Hujoel	1.8e-11	0.0019493
1	5	69579001	69581001	blood_RED_COUNT_v2	Hujoel	1.4e-13	0.0357044
1	18	50926001	51769001	blood_RED_COUNT_v2	Hujoel	4.7e-08	0.000682957
1	3	169945001	169948001	blood_RED_COUNT_v2	Hujoel	9.2e-22	0.274445
1	18	12718001	20971001	blood_RED_COUNT_v2	Hujoel	1.5e-11	0.000824577
1	12	70572001	70639001	blood_RED_COUNT_v2	Hujoel	4.6e-13	0.00446268
1	7	102544001	102557001	blood_RED_COUNT_v2	Hujoel	1.6e-13	0.0106904
1	17	34998001	35005001	blood_RED_COUNT_v2	Hujoel	3.1e-54	0.00308891
1	4	186634001	186708001	blood_RETICULOCYTE_COUNT_v2	Hujoel	3.9e-61	1.07616e-07
1	6	78965001	78990001	blood_RETICULOCYTE_COUNT_v2	Hujoel	6.4e-49	0.0125488
1	19	58500001	58564001	blood_RETICULOCYTE_COUNT_v2	Hujoel	9.3e-13	8.24906e-05
1	13	32276001	32654001	blood_RETICULOCYTE_COUNT_v2	Hujoel	7.1e-25	0.00615142
1	4	69400001	69527001	blood_RETICULOCYTE_COUNT_v2	Hujoel	4.6e-19	1.69479e-06
1	17	76353001	76467001	blood_RETICULOCYTE_COUNT_v2	Hujoel	6.7e-38	0.00109528
1	13	79341001	79367001	blood_RETICULOCYTE_COUNT_v2	Hujoel	3.8e-11	0.00566081
1	6	90560001	90563001	blood_RETICULOCYTE_COUNT_v2	Hujoel	3.5e-11	0.025692
1	18	31329001	32976001	lung_FEV1FVCzSMOKE	Hujoel	3.5e-13	0.000527243
1	8	75025001	75549001	reticulocyte_count	Auwerx	3.08e-14	0.0015458
1	12	121915001	122184001	reticulocyte_count	Auwerx	4.7e-14	0.000529467
1	16	32872001	33030001	reticulocyte_count	Auwerx	6.84e-09	0.062306
1	16	4814001	4895001	reticulocyte_count	Auwerx	5.48e-08	0.0067729
1	13	32775001	35050001	fluid_intelligence	Auwerx	4.27e-07	0.000174645
1	9	89389001	91951001	fluid_intelligence	Auwerx	4.98e-14	0.020136
1	19	38194001	38435001	fluid_intelligence	Auwerx	1.85e-12	0.00430884
1	6	79869001	83658001	height	Auwerx	7.76e-22	1.50331e-06
1	21	26479001	29028001	height	Auwerx	5.24e-16	0.00120964
1	10	30693001	30877001	height	Auwerx	2.08e-07	0.00295108
1	14	94284001	95106001	height	Auwerx	1.55e-06	0.00140281
1	2	94832001	95544001	height	Auwerx	3.26e-27	0.00763425
1	12	43797001	47752001	height	Auwerx	2.77e-07	0.00437598
1	16	74297001	74846001	height	Auwerx	1.4e-06	0.000112831
1	8	144179001	144454001	RBC_count	Auwerx	1.7e-06	4.63005e-06
1	20	35725001	36224001	RBC_count	Auwerx	4.09e-06	0.000395043
1	13	98474001	100271001	RBC_count	Auwerx	5.51e-13	0.000281011
1	3	108987001	111602001	neuroticism	Auwerx	3.64e-07	0.00670313
2	10	73664001	73684001	body_HEIGHTz	Hujoel	4.3e-13	0.145727
2	16	8764001	11387001	body_HEIGHTz	Hujoel	7.5e-42	0.00133128
2	17	69148001	69151001	body_HEIGHTz	Hujoel	3.9e-22	0.40436
2	18	857001	2557001	body_HEIGHTz	Hujoel	9.2e-10	0.0387449
2	8	94841001	109282001	body_HEIGHTz	Hujoel	1.2e-08	4.19743e-06
2	6	83601001	83692001	body_HEIGHTz	Hujoel	7.7e-12	0.011767
2	2	140487001	142920001	body_HEIGHTz	Hujoel	7.8e-33	0.0090409
2	12	122242001	123270001	body_HEIGHTz	Hujoel	2.9e-10	1.24079e-06
2	9	2808001	4121001	body_HEIGHTz	Hujoel	9.3e-15	0.009454
2	5	75147001	75273001	body_HEIGHTz	Hujoel	2.4e-11	0.0557622
2	2	178771001	179403001	body_HEIGHTz	Hujoel	1.8e-12	0.00463318
2	19	7174001	7466001	body_HEIGHTz	Hujoel	2.7e-11	0.00218176
2	17	62423001	63317001	body_HEIGHTz	Hujoel	1.1e-65	0.0116766
2	13	24327001	25321001	body_HEIGHTz	Hujoel	6.8e-10	0.00606037
2	14	102018001	102024001	body_HEIGHTz	Hujoel	4.4e-09	0.0445851
2	17	40321001	41368001	body_HEIGHTz	Hujoel	1.2e-19	1.84075e-06
2	2	9297001	9299001	body_HEIGHTz	Hujoel	1.6e-13	0.523433
2	4	161920001	168276001	body_HEIGHTz	Hujoel	1.8e-10	0.000106577
2	19	44387001	44507001	body_HEIGHTz	Hujoel	4.7e-08	0.00167391
2	20	1768001	2419001	body_HEIGHTz	Hujoel	2.5e-08	2.8014e-05
2	16	66779001	66971001	body_HEIGHTz	Hujoel	3e-09	0.00044162
2	8	85772001	85784001	blood_RED_COUNT_v2	Hujoel	6.8e-10	0.01509
2	12	103636001	103761001	blood_RED_COUNT_v2	Hujoel	1.8e-11	0.000670241
2	6	32405001	32407001	blood_RED_COUNT_v2	Hujoel	1.4e-13	0.0152004
2	21	9874001	10420001	blood_RED_COUNT_v2	Hujoel	4.7e-08	0.00411738
2	10	11956001	11960001	blood_RED_COUNT_v2	Hujoel	9.2e-22	0.00558759
2	16	46400001	48335001	blood_RED_COUNT_v2	Hujoel	1.5e-11	2.06436e-06
2	13	17094001	17122001	blood_RED_COUNT_v2	Hujoel	4.6e-13	0.11522
2	18	13053001	13061001	blood_RED_COUNT_v2	Hujoel	1.6e-13	0.12818
2	17	9023001	9182001	blood_RED_COUNT_v2	Hujoel	3.1e-54	0.0158186
2	19	5039001	5112001	blood_RETICULOCYTE_COUNT_v2	Hujoel	3.9e-61	0.00238726
2	10	132646001	132729001	blood_RETICULOCYTE_COUNT_v2	Hujoel	6.4e-49	0.00359601
2	3	65364001	65454001	blood_RETICULOCYTE_COUNT_v2	Hujoel	9.3e-13	4.84679e-05
2	19	38578001	38803001	blood_RETICULOCYTE_COUNT_v2	Hujoel	7.1e-25	0.00897064
2	1	66639001	66721001	blood_RETICULOCYTE_COUNT_v2	Hujoel	4.6e-19	0.0339028
2	8	72030001	72065001	blood_RETICULOCYTE_COUNT_v2	Hujoel	6.7e-38	0.000721967
2	8	118110001	118624001	blood_RETICULOCYTE_COUNT_v2	Hujoel	3.8e-11	0.000412997
2	8	29141001	29144001	blood_RETICULOCYTE_COUNT_v2	Hujoel	3.5e-11	0.0974019
2	4	76436001	78523001	lung_FEV1FVCzSMOKE	Hujoel	3.5e-13	0.00804252
2	7	101041001	101055001	reticulocyte_count	Auwerx	3.08e-14	0.0237331
2	4	1941001	2172001	reticulocyte_count	Auwerx	4.7e-14	7.01935e-06
2	11	94586001	94799001	reticulocyte_count	Auwerx	6.84e-09	0.00500391
2	10	70850001	71346001	reticulocyte_count	Auwerx	5.48e-08	0.000635086
2	19	41348001	41646001	fluid_intelligence	Auwerx	4.27e-07	0.0273821
2	11	117292001	117823001	fluid_intelligence	Auwerx	4.98e-14	0.00203962
2	16	21726001	22095001	fluid_intelligence	Auwerx	1.85e-12	0.000447665
2	5	170384001	173111001	height	Auwerx	7.76e-22	0.00150166
2	4	99219001	99614001	height	Auwerx	5.24e-16	0.000171119
2	11	10617001	10758001	height	Auwerx	2.08e-07	0.0135528
2	3	177687001	179418001	height	Auwerx	1.55e-06	0.00680919
2	11	103245001	105142001	height	Auwerx	3.26e-27	0.00027558
2	13	71479001	76988001	height	Auwerx	2.77e-07	5.85071e-06
2	12	75276001	76828001	height	Auwerx	1.4e-06	0.00253326
2	3	73624001	76436001	RBC_count	Auwerx	1.7e-06	0.000180021
2	2	127286001	127611001	RBC_count	Auwerx	4.09e-06	0.000428789
2	5	98392001	103188001	RBC_count	Auwerx	5.51e-13	0.00787785
2	8	65694001	66598001	neuroticism	Auwerx	3.64e-07	0.00213461
3	2	69903001	69938001	body_HEIGHTz	Hujoel	4.3e-13	0.0832426
3	15	82446001	84039001	body_HEIGHTz	Hujoel	7.5e-42	6.47624e-09
3	7	152273001	152276001	body_HEIGHTz	Hujoel	3.9e-22	0.569611
3	19	38500001	38525001	body_HEIGHTz	Hujoel	9.2e-10	0.000370364
3	13	94445001	110432001	body_HEIGHTz	Hujoel	1.2e-08	9.7492e-07
3	1	205066001	205117001	body_HEIGHTz	Hujoel	7.7e-12	0.0254289
3	7	2577001	2950001	body_HEIGHTz	Hujoel	7.8e-33	6.46766e-05
3	20	39019001	44071001	body_HEIGHTz	Hujoel	2.9e-10	0.000651007
3	4	109554001	109870001	body_HEIGHTz	Hujoel	9.3e-15	0.00279568
3	19	46303001	46341001	body_HEIGHTz	Hujoel	2.4e-11	0.0274016
3	3	160226001	160679001	body_HEIGHTz	Hujoel	1.8e-12	0.00588247
3	5	115144001	115298001	body_HEIGHTz	Hujoel	2.7e-11	0.0107435
3	12	122959001	123365001	body_HEIGHTz	Hujoel	1.1e-65	1.10391e-05
3	14	100360001	102358001	body_HEIGHTz	Hujoel	6.8e-10	1.13842e-05
3	5	129649001	129660001	body_HEIGHTz	Hujoel	4.4e-09	0.261081
3	15	55303001	57531001	body_HEIGHTz	Hujoel	1.2e-19	0.000198514
3	5	74764001	74766001	body_HEIGHTz	Hujoel	1.6e-13	0.481427
3	12	4538001	6366001	body_HEIGHTz	Hujoel	1.8e-10	0.0070849
3	15	23088001	23182001	body_HEIGHTz	Hujoel	4.7e-08	0.000144074
3	15	65153001	65398001	body_HEIGHTz	Hujoel	2.5e-08	0.000186251
3	14	104950001	105250001	body_HEIGHTz	Hujoel	3e-09	0.0143832
3	19	7550001	7562001	blood_RED_COUNT_v2	Hujoel	6.8e-10	0.00293491
3	6	41067001	41655001	blood_RED_COUNT_v2	Hujoel	1.8e-11	0.00337615
3	18	33211001	33213001	blood_RED_COUNT_v2	Hujoel	1.4e-13	0.621691
3	10	63595001	66381001	blood_RED_COUNT_v2	Hujoel	4.7e-08	0.000123441
3	18	23885001	23891001	blood_RED_COUNT_v2	Hujoel	9.2e-22	0.363866
3	12	68692001	71561001	blood_RED_COUNT_v2	Hujoel	1.5e-11	0.00144644
3	21	45530001	45911001	blood_RED_COUNT_v2	Hujoel	4.6e-13	0.043239
3	12	10380001	10409001	blood_RED_COUNT_v2	Hujoel	1.6e-13	0.0292585
3	13	16788001	16799001	blood_RED_COUNT_v2	Hujoel	3.1e-54	0.00311877
3	18	46489001	46521001	blood_RETICULOCYTE_COUNT_v2	Hujoel	3.9e-61	0.0221424
3	17	44267001	44319001	blood_RETICULOCYTE_COUNT_v2	Hujoel	6.4e-49	0.00512173
3	20	14493001	16051001	blood_RETICULOCYTE_COUNT_v2	Hujoel	9.3e-13	0.00224263
3	7	853001	1235001	blood_RETICULOCYTE_COUNT_v2	Hujoel	7.1e-25	1.27885e-05
3	10	20787001	20854001	blood_RETICULOCYTE_COUNT_v2	Hujoel	4.6e-19	0.00184102
3	19	50797001	50877001	blood_RETICULOCYTE_COUNT_v2	Hujoel	6.7e-38	0.000519587
3	7	23697001	23729001	blood_RETICULOCYTE_COUNT_v2	Hujoel	3.8e-11	0.0230444
3	14	23395001	23398001	blood_RETICULOCYTE_COUNT_v2	Hujoel	3.5e-11	0.0235895
3	1	228609001	230705001	lung_FEV1FVCzSMOKE	Hujoel	3.5e-13	0.00367504
3	12	38317001	38673001	reticulocyte_count	Auwerx	3.08e-14	0.000244758
3	4	48076001	48512001	reticulocyte_count	Auwerx	4.7e-14	0.00464034
3	10	73293001	73390001	reticulocyte_count	Auwerx	6.84e-09	0.000322533
3	21	45405001	45518001	reticulocyte_count	Auwerx	5.48e-08	0.0501242
3	18	32113001	32977001	fluid_intelligence	Auwerx	4.27e-07	0.00633433
3	8	22999001	23362001	fluid_intelligence	Auwerx	4.98e-14	0.00316167
3	11	61740001	62192001	fluid_intelligence	Auwerx	1.85e-12	0.00162776
3	20	23495001	28310001	height	Auwerx	7.76e-22	0.000221088
3	14	58427001	59465001	height	Auwerx	5.24e-16	0.00271075
3	21	32352001	32414001	height	Auwerx	2.08e-07	0.0406998
3	11	73015001	73862001	height	Auwerx	1.55e-06	8.80939e-05
3	12	109434001	109858001	height	Auwerx	3.26e-27	0.00514667
3	4	152333001	154571001	height	Auwerx	2.77e-07	0.000315917
3	10	68487001	69158001	height	Auwerx	1.4e-06	0.0023701
3	16	67979001	68339001	RBC_count	Auwerx	1.7e-06	8.16266e-06
3	2	37096001	37368001	RBC_count	Auwerx	4.09e-06	0.000752419
3	17	37210001	38121001	RBC_count	Auwerx	5.51e-13	3.81774e-05
3	1	201956001	202433001	neuroticism	Auwerx	3.64e-07	0.00453153
4	11	78250001	78420001	body_HEIGHTz	Hujoel	4.3e-13	0.00750033
4	14	103326001	104712001	body_HEIGHTz	Hujoel	7.5e-42	4.32198e-07
4	16	68066001	68071001	body_HEIGHTz	Hujoel	3.9e-22	0.0928764
4	14	35605001	35675001	body_HEIGHTz	Hujoel	9.2e-10	0.0694403
4	2	232888001	240893001	body_HEIGHTz	Hujoel	1.2e-08	0.000178139
4	4	56964001	57013001	body_HEIGHTz	Hujoel	7.7e-12	0.00190278
4	14	70989001	72474001	body_HEIGHTz	Hujoel	7.8e-33	0.00286247
4	15	40641001	41752001	body_HEIGHTz	Hujoel	2.9e-10	0.000160768
4	8	120006001	120370001	body_HEIGHTz	Hujoel	9.3e-15	0.00629947
4	11	73355001	73397001	body_HEIGHTz	Hujoel	2.4e-11	0.024847
4	17	75901001	76077001	body_HEIGHTz	Hujoel	1.8e-12	0.00020739
4	15	90943001	91008001	body_HEIGHTz	Hujoel	2.7e-11	0.000569686
4	7	95594001	97968001	body_HEIGHTz	Hujoel	1.1e-65	0.000358652
4	6	83156001	85472001	body_HEIGHTz	Hujoel	6.8e-10	0.00211168
4	19	41426001	41434001	body_HEIGHTz	Hujoel	4.4e-09	0.0137737
4	10	86454001	88586001	body_HEIGHTz	Hujoel	1.2e-19	0.00110271
4	1	202152001	202154001	body_HEIGHTz	Hujoel	1.6e-13	0.395188
4	11	63749001	64661001	body_HEIGHTz	Hujoel	1.8e-10	0.00174315
4	5	7869001	9056001	body_HEIGHTz	Hujoel	4.7e-08	0.000982317
4	15	71010001	71861001	body_HEIGHTz	Hujoel	2.5e-08	0.00117223
4	2	76749001	84452001	body_HEIGHTz	Hujoel	3e-09	0.0053106
4	7	11482001	11639001	blood_RED_COUNT_v2	Hujoel	6.8e-10	0.0275529
4	5	62512001	64978001	blood_RED_COUNT_v2	Hujoel	1.8e-11	0.000561078
4	11	10030001	10032001	blood_RED_COUNT_v2	Hujoel	1.4e-13	0.318356
4	14	30956001	31129001	blood_RED_COUNT_v2	Hujoel	4.7e-08	0.00111046
4	13	25365001	25368001	blood_RED_COUNT_v2	Hujoel	9.2e-22	0.560471
4	16	30783001	32007001	blood_RED_COUNT_v2	Hujoel	1.5e-11	0.0018772
4	9	131630001	131870001	blood_RED_COUNT_v2	Hujoel	4.6e-13	0.0164357
4	11	74337001	74348001	blood_RED_COUNT_v2	Hujoel	1.6e-13	0.0508798
4	8	25408001	25423001	blood_RED_COUNT_v2	Hujoel	3.1e-54	0.294877
4	4	168440001	168460001	blood_RETICULOCYTE_COUNT_v2	Hujoel	3.9e-61	0.0159071
4	18	36731001	36761001	blood_RETICULOCYTE_COUNT_v2	Hujoel	6.4e-49	0.0328813
4	12	40563001	40983001	blood_RETICULOCYTE_COUNT_v2	Hujoel	9.3e-13	0.00041292
4	20	59915001	62002001	blood_RETICULOCYTE_COUNT_v2	Hujoel	7.1e-25	0.000256503
4	9	37819001	38017001	blood_RETICULOCYTE_COUNT_v2	Hujoel	4.6e-19	0.00832832
4	7	98628001	98898001	blood_RETICULOCYTE_COUNT_v2	Hujoel	6.7e-38	0.00629941
4	13	46723001	46779001	blood_RETICULOCYTE_COUNT_v2	Hujoel	3.8e-11	0.0718111
4	7	24663001	24666001	blood_RETICULOCYTE_COUNT_v2	Hujoel	3.5e-11	0.0529399
4	18	46092001	47867001	lung_FEV1FVCzSMOKE	Hujoel	3.5e-13	0.000370074
4	19	43497001	43513001	reticulocyte_count	Auwerx	3.08e-14	0.000147898
4	19	45392001	45616001	reticulocyte_count	Auwerx	4.7e-14	0.000447006
4	12	4568001	4631001	reticulocyte_count	Auwerx	6.84e-09	0.00963741
4	13	49747001	50951001	reticulocyte_count	Auwerx	5.48e-08	0.014817
4	5	111506001	112824001	fluid_intelligence	Auwerx	4.27e-07	0.0141841
4	14	75095001	75766001	fluid_intelligence	Auwerx	4.98e-14	0.00316197
4	11	59151001	59842001	fluid_intelligence	Auwerx	1.85e-12	0.0017676
4	9	96407001	97665001	height	Auwerx	7.76e-22	0.0052831
4	21	25897001	28953001	height	Auwerx	5.24e-16	0.00120964
4	19	49049001	49106001	height	Auwerx	2.08e-07	0.0166388
4	3	122318001	122633001	height	Auwerx	1.55e-06	0.011167
4	13	49485001	51224001	height	Auwerx	3.26e-27	4.59315e-06
4	19	13234001	14383001	height	Auwerx	2.77e-07	0.0006953
4	8	27288001	27912001	height	Auwerx	1.4e-06	0.0122541
4	16	81609001	82641001	RBC_count	Auwerx	1.7e-06	0.00667934
4	11	65088001	65358001	RBC_count	Auwerx	4.09e-06	0.00359478
4	1	114675001	116608001	RBC_count	Auwerx	5.51e-13	0.000762745
4	16	20325001	20596001	neuroticism	Auwerx	3.64e-07	0.00979616
5	9	125651001	125748001	body_HEIGHTz	Hujoel	4.3e-13	0.0109326
5	12	857001	2744001	body_HEIGHTz	Hujoel	7.5e-42	0.000290151
5	11	66705001	66708001	body_HEIGHTz	Hujoel	3.9e-22	0.00665821
5	16	48300001	48548001	body_HEIGHTz	Hujoel	9.2e-10	0.00299906
5	6	42209001	49609001	body_HEIGHTz	Hujoel	1.2e-08	0.000143957
5	18	45682001	45842001	body_HEIGHTz	Hujoel	7.7e-12	0.0183673
5	3	141146001	141928001	body_HEIGHTz	Hujoel	7.8e-33	0.00227894
5	2	186848001	190412001	body_HEIGHTz	Hujoel	2.9e-10	0.00012453
5	18	22985001	23481001	body_HEIGHTz	Hujoel	9.3e-15	0.0202561
5	17	9504001	9602001	body_HEIGHTz	Hujoel	2.4e-11	0.00647085
5	19	19892001	20698001	body_HEIGHTz	Hujoel	1.8e-12	0.0227817
5	3	49862001	50067001	body_HEIGHTz	Hujoel	2.7e-11	0.0149731
5	15	65153001	65561001	body_HEIGHTz	Hujoel	1.1e-65	0.000186251
5	21	36053001	37153001	body_HEIGHTz	Hujoel	6.8e-10	0.00123198
5	6	24177001	24207001	body_HEIGHTz	Hujoel	4.4e-09	0.2217
5	7	40449001	44147001	body_HEIGHTz	Hujoel	1.2e-19	0.000176697
5	18	24019001	24021001	body_HEIGHTz	Hujoel	1.6e-13	0.268838
5	19	51127001	52222001	body_HEIGHTz	Hujoel	1.8e-10	0.00126565
5	4	56310001	56384001	body_HEIGHTz	Hujoel	4.7e-08	0.0163496
5	13	99549001	100308001	body_HEIGHTz	Hujoel	2.5e-08	9.7492e-07
5	8	91040001	92078001	body_HEIGHTz	Hujoel	3e-09	0.00552184
5	4	150278001	150322001	blood_RED_COUNT_v2	Hujoel	6.8e-10	0.0267834
5	8	85746001	86116001	blood_RED_COUNT_v2	Hujoel	1.8e-11	0.01509
5	4	154610001	154612001	blood_RED_COUNT_v2	Hujoel	1.4e-13	0.0359848
5	6	41649001	41777001	blood_RED_COUNT_v2	Hujoel	4.7e-08	0.00340063
5	11	5509001	5516001	blood_RED_COUNT_v2	Hujoel	9.2e-22	0.0181831
5	13	24460001	26688001	blood_RED_COUNT_v2	Hujoel	1.5e-11	0.000566836
5	7	138905001	139035001	blood_RED_COUNT_v2	Hujoel	4.6e-13	0.00165528
5	3	9437001	9446001	blood_RED_COUNT_v2	Hujoel	1.6e-13	0.0269728
5	15	52557001	52583001	blood_RED_COUNT_v2	Hujoel	3.1e-54	0.00280937
5	5	132378001	132393001	blood_RETICULOCYTE_COUNT_v2	Hujoel	3.9e-61	0.120428
5	15	77027001	77049001	blood_RETICULOCYTE_COUNT_v2	Hujoel	6.4e-49	0.0302061
5	13	24289001	24433001	blood_RETICULOCYTE_COUNT_v2	Hujoel	9.3e-13	0.0186829
5	2	208170001	208453001	blood_RETICULOCYTE_COUNT_v2	Hujoel	7.1e-25	0.00477871
5	1	244705001	245084001	blood_RETICULOCYTE_COUNT_v2	Hujoel	4.6e-19	0.042644
5	20	32703001	32799001	blood_RETICULOCYTE_COUNT_v2	Hujoel	6.7e-38	0.00184479
5	15	65562001	65584001	blood_RETICULOCYTE_COUNT_v2	Hujoel	3.8e-11	0.038767
5	21	21477001	21510001	blood_RETICULOCYTE_COUNT_v2	Hujoel	3.5e-11	0.00525874
5	7	133081001	135446001	lung_FEV1FVCzSMOKE	Hujoel	3.5e-13	0.0016253
5	15	54013001	54239001	reticulocyte_count	Auwerx	3.08e-14	0.00499941
5	8	85823001	86482001	reticulocyte_count	Auwerx	4.7e-14	0.000384214
5	19	1483001	1557001	reticulocyte_count	Auwerx	6.84e-09	0.00301762
5	12	132705001	132791001	reticulocyte_count	Auwerx	5.48e-08	3.65332e-08
5	2	73774001	74063001	fluid_intelligence	Auwerx	4.27e-07	0.0236693
5	6	168188001	169669001	fluid_intelligence	Auwerx	4.98e-14	0.00891821
5	16	72140001	74465001	fluid_intelligence	Auwerx	1.85e-12	0.00629471
5	4	173296001	182755001	height	Auwerx	7.76e-22	4.9808e-05
5	6	25811001	26253001	height	Auwerx	5.24e-16	3.98536e-05
5	6	30590001	30644001	height	Auwerx	2.08e-07	0.00224607
5	2	69353001	69843001	height	Auwerx	1.55e-06	0.000188026
5	21	9814001	10657001	height	Auwerx	3.26e-27	0.0096938
5	21	18403001	29058001	height	Auwerx	2.77e-07	0.00120964
5	20	37043001	37874001	height	Auwerx	1.4e-06	0.00166759
5	7	134451001	135209001	RBC_count	Auwerx	1.7e-06	0.00160343
5	10	128105001	131625001	RBC_count	Auwerx	4.09e-06	0.0019501
5	9	137031001	137480001	RBC_count	Auwerx	5.51e-13	1.87136e-05
5	14	52683001	54414001	neuroticism	Auwerx	3.64e-07	0.0100382
6	20	3582001	3598001	body_HEIGHTz	Hujoel	4.3e-13	0.0148752
6	3	156703001	160384001	body_HEIGHTz	Hujoel	7.5e-42	8.66266e-05
6	15	28312001	28315001	body_HEIGHTz	Hujoel	3.9e-22	0.561571
6	11	65267001	65322001	body_HEIGHTz	Hujoel	9.2e-10	0.000711564
6	9	3829001	19302001	body_HEIGHTz	Hujoel	1.2e-08	0.000352907
6	9	92259001	92303001	body_HEIGHTz	Hujoel	7.7e-12	8.97548e-05
6	11	50078001	55887001	body_HEIGHTz	Hujoel	7.8e-33	0.000555595
6	6	63281001	70304001	body_HEIGHTz	Hujoel	2.9e-10	3.14171e-06
6	4	122233001	122326001	body_HEIGHTz	Hujoel	9.3e-15	0.00675631
6	15	32597001	32636001	body_HEIGHTz	Hujoel	2.4e-11	0.0114317
6	6	169192001	169760001	body_HEIGHTz	Hujoel	1.8e-12	0.00415826
6	13	77071001	77175001	body_HEIGHTz	Hujoel	2.7e-11	0.0181768
6	12	123801001	124343001	body_HEIGHTz	Hujoel	1.1e-65	0.00185018
6	19	50659001	51346001	body_HEIGHTz	Hujoel	6.8e-10	0.000420014
6	20	34727001	34739001	body_HEIGHTz	Hujoel	4.4e-09	0.519485
6	13	39752001	42230001	body_HEIGHTz	Hujoel	1.2e-19	0.000337718
6	15	20458001	20460001	body_HEIGHTz	Hujoel	1.6e-13	0.247581
6	5	21817001	32244001	body_HEIGHTz	Hujoel	1.8e-10	0.000735871
6	13	17953001	18006001	body_HEIGHTz	Hujoel	4.7e-08	0.0180595
6	14	49838001	50205001	body_HEIGHTz	Hujoel	2.5e-08	0.0110678
6	12	57627001	57815001	body_HEIGHTz	Hujoel	3e-09	0.000269564
6	13	48516001	49007001	blood_RED_COUNT_v2	Hujoel	6.8e-10	0.007094
6	10	69941001	70378001	blood_RED_COUNT_v2	Hujoel	1.8e-11	0.0264669
6	6	69702001	69704001	blood_RED_COUNT_v2	Hujoel	1.4e-13	0.386608
6	8	66794001	66902001	blood_RED_COUNT_v2	Hujoel	4.7e-08	0.000458312
6	12	57449001	57452001	blood_RED_COUNT_v2	Hujoel	9.2e-22	0.141379
6	6	96542001	101801001	blood_RED_COUNT_v2	Hujoel	1.5e-11	0.000796461
6	17	50368001	50395001	blood_RED_COUNT_v2	Hujoel	4.6e-13	0.0196424
6	18	49491001	49564001	blood_RED_COUNT_v2	Hujoel	1.6e-13	0.000731553
6	7	137958001	138091001	blood_RED_COUNT_v2	Hujoel	3.1e-54	0.0461006
6	8	142660001	142684001	blood_RETICULOCYTE_COUNT_v2	Hujoel	3.9e-61	0.000116263
6	15	99334001	99648001	blood_RETICULOCYTE_COUNT_v2	Hujoel	6.4e-49	0.0507336
6	5	31494001	31547001	blood_RETICULOCYTE_COUNT_v2	Hujoel	9.3e-13	0.0150247
6	8	65747001	66615001	blood_RETICULOCYTE_COUNT_v2	Hujoel	7.1e-25	0.0131085
6	9	110400001	110447001	blood_RETICULOCYTE_COUNT_v2	Hujoel	4.6e-19	0.0578841
6	13	113794001	113835001	blood_RETICULOCYTE_COUNT_v2	Hujoel	6.7e-38	1.59764e-08
6	6	161387001	162055001	blood_RETICULOCYTE_COUNT_v2	Hujoel	3.8e-11	0.00666509
6	9	125188001	125191001	blood_RETICULOCYTE_COUNT_v2	Hujoel	3.5e-11	0.00025939
6	15	43792001	45107001	lung_FEV1FVCzSMOKE	Hujoel	3.5e-13	0.000791097
6	13	45123001	45209001	reticulocyte_count	Auwerx	3.08e-14	0.061644
6	8	1258001	2054001	reticulocyte_count	Auwerx	4.7e-14	0.00363409
6	15	51341001	51468001	reticulocyte_count	Auwerx	6.84e-09	0.0378125
6	15	78439001	78551001	reticulocyte_count	Auwerx	5.48e-08	0.00328999
6	4	48558001	48899001	fluid_intelligence	Auwerx	4.27e-07	0.000738786
6	2	39068001	41749001	fluid_intelligence	Auwerx	4.98e-14	0.000242334
6	16	28360001	28725001	fluid_intelligence	Auwerx	1.85e-12	2.0929e-09
6	9	127503001	128251001	height	Auwerx	7.76e-22	0.000410531
6	7	5481001	5959001	height	Auwerx	5.24e-16	0.0110682
6	11	112017001	112069001	height	Auwerx	2.08e-07	0.027222
6	14	52002001	52673001	height	Auwerx	1.55e-06	0.000714086
6	12	76385001	78171001	height	Auwerx	3.26e-27	0.00253326
6	4	119034001	121916001	height	Auwerx	2.77e-07	0.00110818
6	5	5487001	7893001	height	Auwerx	1.4e-06	0.000191434
6	6	157196001	158091001	RBC_count	Auwerx	1.7e-06	8.08368e-05
6	11	106054001	107656001	RBC_count	Auwerx	4.09e-06	0.0060279
6	7	42039001	44106001	RBC_count	Auwerx	5.51e-13	0.0010119
6	2	162837001	165132001	neuroticism	Auwerx	3.64e-07	0.00852755
7	1	162411001	162505001	body_HEIGHTz	Hujoel	4.3e-13	0.0043701
7	4	71769001	74455001	body_HEIGHTz	Hujoel	7.5e-42	0.00284118
7	9	136881001	136884001	body_HEIGHTz	Hujoel	3.9e-22	0.370696
7	7	135208001	135366001	body_HEIGHTz	Hujoel	9.2e-10	0.00145057
7	17	16026001	19933001	body_HEIGHTz	Hujoel	1.2e-08	3.00499e-08
7	6	1610001	2343001	body_HEIGHTz	Hujoel	7.7e-12	0.00191139
7	7	129451001	130194001	body_HEIGHTz	Hujoel	7.8e-33	0.00254631
7	13	42601001	46135001	body_HEIGHTz	Hujoel	2.9e-10	0.00175478
7	13	17137001	17261001	body_HEIGHTz	Hujoel	9.3e-15	0.0170239
7	12	95274001	95485001	body_HEIGHTz	Hujoel	2.4e-11	0.16608
7	16	2436001	2718001	body_HEIGHTz	Hujoel	1.8e-12	0.00379377
7	5	175684001	176292001	body_HEIGHTz	Hujoel	2.7e-11	1.38454e-05
7	8	97978001	99030001	body_HEIGHTz	Hujoel	1.1e-65	0.0012079
7	11	100961001	102843001	body_HEIGHTz	Hujoel	6.8e-10	0.0031675
7	14	49838001	49847001	body_HEIGHTz	Hujoel	4.4e-09	0.245565
7	11	94497001	100979001	body_HEIGHTz	Hujoel	1.2e-19	0.00158254
7	18	31401001	31403001	body_HEIGHTz	Hujoel	1.6e-13	0.157982
7	3	28323001	32766001	body_HEIGHTz	Hujoel	1.8e-10	0.00385946
7	13	49722001	50363001	body_HEIGHTz	Hujoel	4.7e-08	4.59315e-06
7	11	17100001	17399001	body_HEIGHTz	Hujoel	2.5e-08	0.00498726
7	14	63595001	64077001	body_HEIGHTz	Hujoel	3e-09	0.000382744
7	1	155085001	155138001	blood_RED_COUNT_v2	Hujoel	6.8e-10	0.0207603
7	14	51250001	52328001	blood_RED_COUNT_v2	Hujoel	1.8e-11	0.0330562
7	6	113958001	113960001	blood_RED_COUNT_v2	Hujoel	1.4e-13	0.22883
7	21	25752001	26055001	blood_RED_COUNT_v2	Hujoel	4.7e-08	0.0279537
7	7	30081001	30084001	blood_RED_COUNT_v2	Hujoel	9.2e-22	0.536243
7	15	71849001	73570001	blood_RED_COUNT_v2	Hujoel	1.5e-11	0.00132997
7	8	21908001	21981001	blood_RED_COUNT_v2	Hujoel	4.6e-13	0.11905
7	11	94531001	94548001	blood_RED_COUNT_v2	Hujoel	1.6e-13	0.000771519
7	6	99558001	99571001	blood_RED_COUNT_v2	Hujoel	3.1e-54	0.249183
7	4	166100001	166756001	blood_RETICULOCYTE_COUNT_v2	Hujoel	3.9e-61	3.36702e-05
7	2	178573001	178586001	blood_RETICULOCYTE_COUNT_v2	Hujoel	6.4e-49	4.82894e-10
7	16	28903001	28956001	blood_RETICULOCYTE_COUNT_v2	Hujoel	9.3e-13	2.53291e-06
7	2	26445001	26793001	blood_RETICULOCYTE_COUNT_v2	Hujoel	7.1e-25	0.0033449
7	19	2211001	2246001	blood_RETICULOCYTE_COUNT_v2	Hujoel	4.6e-19	0.00102732
7	7	127720001	128087001	blood_RETICULOCYTE_COUNT_v2	Hujoel	6.7e-38	0.00140715
7	20	50581001	50597001	blood_RETICULOCYTE_COUNT_v2	Hujoel	3.8e-11	0.0539116
7	3	44847001	44850001	blood_RETICULOCYTE_COUNT_v2	Hujoel	3.5e-11	0.0432274
7	1	36156001	37797001	lung_FEV1FVCzSMOKE	Hujoel	3.5e-13	0.00148658
7	17	47393001	47415001	reticulocyte_count	Auwerx	3.08e-14	0.00073106
7	4	143350001	143883001	reticulocyte_count	Auwerx	4.7e-14	5.14098e-06
7	15	42983001	43038001	reticulocyte_count	Auwerx	6.84e-09	1.24232e-05
7	1	205272001	205585001	reticulocyte_count	Auwerx	5.48e-08	0.00603133
7	5	65681001	66079001	fluid_intelligence	Auwerx	4.27e-07	0.00880022
7	9	136438001	136734001	fluid_intelligence	Auwerx	4.98e-14	0.00625734
7	16	2853001	3257001	fluid_intelligence	Auwerx	1.85e-12	0.0054653
7	15	64365001	65486001	height	Auwerx	7.76e-22	3.71159e-05
7	17	45172001	45589001	height	Auwerx	5.24e-16	9.38082e-06
7	4	109847001	109964001	height	Auwerx	2.08e-07	0.0268279
7	19	40601001	40820001	height	Auwerx	1.55e-06	0.00517007
7	7	152014001	152445001	height	Auwerx	3.26e-27	0.00490314
7	21	13935001	25587001	height	Auwerx	2.77e-07	0.00119148
7	1	92147001	93185001	height	Auwerx	1.4e-06	0.00275136
7	12	32707001	38679001	RBC_count	Auwerx	1.7e-06	2.61872e-06
7	11	124215001	124803001	RBC_count	Auwerx	4.09e-06	6.56473e-06
7	18	35689001	37567001	RBC_count	Auwerx	5.51e-13	0.000144953
7	6	108519001	109263001	neuroticism	Auwerx	3.64e-07	0.000783899
8	5	137987001	138020001	body_HEIGHTz	Hujoel	4.3e-13	0.00133287
8	21	44332001	45510001	body_HEIGHTz	Hujoel	7.5e-42	4.69976e-06
8	10	47447001	47470001	body_HEIGHTz	Hujoel	3.9e-22	0.322657
8	8	467001	694001	body_HEIGHTz	Hujoel	9.2e-10	0.0297871
8	5	109788001	127660001	body_HEIGHTz	Hujoel	1.2e-08	1.52563e-05
8	11	33102001	33343001	body_HEIGHTz	Hujoel	7.7e-12	0.0411054
8	17	75564001	75818001	body_HEIGHTz	Hujoel	7.8e-33	0.00808456
8	3	113017001	115818001	body_HEIGHTz	Hujoel	2.9e-10	0.0012425
8	2	112234001	112503001	body_HEIGHTz	Hujoel	9.3e-15	0.00565541
8	19	49859001	49883001	body_HEIGHTz	Hujoel	2.4e-11	0.093233
8	12	56734001	57110001	body_HEIGHTz	Hujoel	1.8e-12	0.00196229
8	14	57230001	57495001	body_HEIGHTz	Hujoel	2.7e-11	0.000763915
8	5	7772001	10379001	body_HEIGHTz	Hujoel	1.1e-65	0.000191434
8	2	108775001	110388001	body_HEIGHTz	Hujoel	6.8e-10	0.000476788
8	3	44934001	44960001	body_HEIGHTz	Hujoel	4.4e-09	0.00488617
8	11	7996001	9463001	body_HEIGHTz	Hujoel	1.2e-19	0.00121936
8	8	106657001	106659001	body_HEIGHTz	Hujoel	1.6e-13	0.332928
8	20	45940001	47287001	body_HEIGHTz	Hujoel	1.8e-10	0.000395752
8	4	17704001	17839001	body_HEIGHTz	Hujoel	4.7e-08	0.000733092
8	3	78646001	81763001	body_HEIGHTz	Hujoel	2.5e-08	0.00130919
8	3	114294001	119231001	body_HEIGHTz	Hujoel	3e-09	0.0449261
8	20	13222001	13301001	blood_RED_COUNT_v2	Hujoel	6.8e-10	0.0300385
8	9	21482001	26894001	blood_RED_COUNT_v2	Hujoel	1.8e-11	0.0004759
8	15	63923001	63925001	blood_RED_COUNT_v2	Hujoel	1.4e-13	0.0999722
8	14	88393001	88507001	blood_RED_COUNT_v2	Hujoel	4.7e-08	0.00642581
8	5	5182001	5187001	blood_RED_COUNT_v2	Hujoel	9.2e-22	0.0379612
8	18	35069001	43272001	blood_RED_COUNT_v2	Hujoel	1.5e-11	0.000144953
8	11	70500001	71120001	blood_RED_COUNT_v2	Hujoel	4.6e-13	0.0314255
8	20	13718001	13761001	blood_RED_COUNT_v2	Hujoel	1.6e-13	0.0254251
8	8	28743001	28771001	blood_RED_COUNT_v2	Hujoel	3.1e-54	0.0726464
8	8	52126001	52152001	blood_RETICULOCYTE_COUNT_v2	Hujoel	3.9e-61	0.0532782
8	11	86010001	86071001	blood_RETICULOCYTE_COUNT_v2	Hujoel	6.4e-49	0.11139
8	14	73738001	73907001	blood_RETICULOCYTE_COUNT_v2	Hujoel	9.3e-13	7.62815e-05
8	18	62245001	62943001	blood_RETICULOCYTE_COUNT_v2	Hujoel	7.1e-25	0.0065337
8	6	116400001	116518001	blood_RETICULOCYTE_COUNT_v2	Hujoel	4.6e-19	0.00321667
8	8	31081001	31144001	blood_RETICULOCYTE_COUNT_v2	Hujoel	6.7e-38	0.0269352
8	3	105703001	105778001	blood_RETICULOCYTE_COUNT_v2	Hujoel	3.8e-11	0.00667578
8	12	58876001	58879001	blood_RETICULOCYTE_COUNT_v2	Hujoel	3.5e-11	0.00103013
8	10	43118001	45751001	lung_FEV1FVCzSMOKE	Hujoel	3.5e-13	0.00325729
8	5	151550001	151568001	reticulocyte_count	Auwerx	3.08e-14	0.00660881
8	15	20102001	20460001	reticulocyte_count	Auwerx	4.7e-14	0.00562819
8	9	110480001	110731001	reticulocyte_count	Auwerx	6.84e-09	0.00933055
8	12	51822001	51989001	reticulocyte_count	Auwerx	5.48e-08	0.00413902
8	20	32202001	32537001	fluid_intelligence	Auwerx	4.27e-07	0.00527937
8	13	32099001	32321001	fluid_intelligence	Auwerx	4.98e-14	0.045191
8	5	138352001	138954001	fluid_intelligence	Auwerx	1.85e-12	0.00473974
8	11	108677001	112030001	height	Auwerx	7.76e-22	0.000389286
8	12	40430001	40561001	height	Auwerx	5.24e-16	0.00413211
8	18	33355001	33734001	height	Auwerx	2.08e-07	0.0503217
8	20	32791001	33042001	height	Auwerx	1.55e-06	0.00297644
8	18	47029001	49046001	height	Auwerx	3.26e-27	0.000134279
8	16	66751001	67349001	height	Auwerx	2.77e-07	0.00044162
8	19	47755001	48300001	height	Auwerx	1.4e-06	0.000312153
8	1	145323001	145576001	RBC_count	Auwerx	1.7e-06	0.00398749
8	10	99387001	99801001	RBC_count	Auwerx	4.09e-06	0.00312749
8	13	96022001	98917001	RBC_count	Auwerx	5.51e-13	0.000235106
8	10	71819001	72565001	neuroticism	Auwerx	3.64e-07	0.0142215
9	19	48737001	48747001	body_HEIGHTz	Hujoel	4.3e-13	0.00147728
9	12	116851001	119153001	body_HEIGHTz	Hujoel	7.5e-42	2.66681e-05
9	16	21111001	21114001	body_HEIGHTz	Hujoel	3.9e-22	0.742788
9	7	66902001	66996001	body_HEIGHTz	Hujoel	9.2e-10	0.0218929
9	5	168465001	177601001	body_HEIGHTz	Hujoel	1.2e-08	1.88338e-06
9	16	30407001	30497001	body_HEIGHTz	Hujoel	7.7e-12	0.00126644
9	14	74508001	74883001	body_HEIGHTz	Hujoel	7.8e-33	0.014915
9	15	89327001	90752001	body_HEIGHTz	Hujoel	2.9e-10	1.38753e-05
9	12	12974001	14448001	body_HEIGHTz	Hujoel	9.3e-15	0.000193943
9	19	15776001	15899001	body_HEIGHTz	Hujoel	2.4e-11	0.00367811
9	2	167715001	168932001	body_HEIGHTz	Hujoel	1.8e-12	0.000374469
9	10	884001	1082001	body_HEIGHTz	Hujoel	2.7e-11	0.0142574
9	18	35253001	36222001	body_HEIGHTz	Hujoel	1.1e-65	0.00108001
9	5	114496001	119131001	body_HEIGHTz	Hujoel	6.8e-10	0.000646397
9	9	71684001	71691001	body_HEIGHTz	Hujoel	4.4e-09	0.0266533
9	16	30288001	31011001	body_HEIGHTz	Hujoel	1.2e-19	0.00126644
9	15	94479001	94481001	body_HEIGHTz	Hujoel	1.6e-13	0.0453452
9	21	13825001	21471001	body_HEIGHTz	Hujoel	1.8e-10	0.00119148
9	13	43355001	43892001	body_HEIGHTz	Hujoel	4.7e-08	0.00894608
9	13	16472001	16614001	body_HEIGHTz	Hujoel	2.5e-08	0.0223242
9	12	6386001	6580001	body_HEIGHTz	Hujoel	3e-09	0.00102583
9	17	37699001	37734001	blood_RED_COUNT_v2	Hujoel	6.8e-10	0.0319809
9	4	17836001	20591001	blood_RED_COUNT_v2	Hujoel	1.8e-11	0.000373699
9	15	62761001	62763001	blood_RED_COUNT_v2	Hujoel	1.4e-13	0.0045884
9	16	67963001	68058001	blood_RED_COUNT_v2	Hujoel	4.7e-08	0.000592446
9	18	11824001	11827001	blood_RED_COUNT_v2	Hujoel	9.2e-22	0.319878
9	5	178148001	179850001	blood_RED_COUNT_v2	Hujoel	1.5e-11	0.000136848
9	15	51342001	51456001	blood_RED_COUNT_v2	Hujoel	4.6e-13	0.0163482
9	15	22185001	22261001	blood_RED_COUNT_v2	Hujoel	1.6e-13	0.215804
9	1	2407001	2414001	blood_RED_COUNT_v2	Hujoel	3.1e-54	0.0419606
9	13	110178001	110194001	blood_RETICULOCYTE_COUNT_v2	Hujoel	3.9e-61	0.030517
9	17	74446001	74479001	blood_RETICULOCYTE_COUNT_v2	Hujoel	6.4e-49	0.0187416
9	16	12278001	12911001	blood_RETICULOCYTE_COUNT_v2	Hujoel	9.3e-13	0.0121089
9	10	15613001	16876001	blood_RETICULOCYTE_COUNT_v2	Hujoel	7.1e-25	0.000846043
9	18	10549001	10699001	blood_RETICULOCYTE_COUNT_v2	Hujoel	4.6e-19	0.0442407
9	13	16396001	16440001	blood_RETICULOCYTE_COUNT_v2	Hujoel	6.7e-38	0.0100452
9	20	9307001	9375001	blood_RETICULOCYTE_COUNT_v2	Hujoel	3.8e-11	0.00367333
9	1	85107001	85110001	blood_RETICULOCYTE_COUNT_v2	Hujoel	3.5e-11	0.177932
9	5	168262001	170254001	lung_FEV1FVCzSMOKE	Hujoel	3.5e-13	0.00214205
9	15	43446001	43479001	reticulocyte_count	Auwerx	3.08e-14	0.00685307
9	13	67228001	72737001	reticulocyte_count	Auwerx	4.7e-14	0.000613313
9	20	57391001	57528001	reticulocyte_count	Auwerx	6.84e-09	0.000170539
9	2	73641001	73833001	reticulocyte_count	Auwerx	5.48e-08	0.0221283
9	4	86758001	87092001	fluid_intelligence	Auwerx	4.27e-07	0.0260036
9	7	128331001	128725001	fluid_intelligence	Auwerx	4.98e-14	0.00756598
9	18	31074001	31542001	fluid_intelligence	Auwerx	1.85e-12	5.11167e-05
9	6	118154001	123377001	height	Auwerx	7.76e-22	0.000988194
9	11	16341001	17151001	height	Auwerx	5.24e-16	0.00498726
9	5	36673001	36986001	height	Auwerx	2.08e-07	0.0225314
9	21	10346001	10615001	height	Auwerx	1.55e-06	0.0096938
9	14	65717001	67393001	height	Auwerx	3.26e-27	0.0170268
9	18	50908001	56689001	height	Auwerx	2.77e-07	0.00287611
9	7	13871001	16692001	height	Auwerx	1.4e-06	0.0040896
9	5	37204001	37727001	RBC_count	Auwerx	1.7e-06	0.0151387
9	13	30968001	32148001	RBC_count	Auwerx	4.09e-06	0.00135778
9	19	55018001	55491001	RBC_count	Auwerx	5.51e-13	0.00342879
9	10	131970001	132399001	neuroticism	Auwerx	3.64e-07	0.0153343
10	20	9420001	9446001	body_HEIGHTz	Hujoel	4.3e-13	0.0100848
10	21	33719001	36364001	body_HEIGHTz	Hujoel	7.5e-42	6.46174e-05
10	9	111440001	111444001	body_HEIGHTz	Hujoel	3.9e-22	0.785286
10	16	57358001	57435001	body_HEIGHTz	Hujoel	9.2e-10	0.0199157
10	15	75781001	82668001	body_HEIGHTz	Hujoel	1.2e-08	4.75684e-06
10	2	88102001	88366001	body_HEIGHTz	Hujoel	7.7e-12	0.01307
10	9	116331001	120404001	body_HEIGHTz	Hujoel	7.8e-33	3.63558e-05
10	21	43971001	44908001	body_HEIGHTz	Hujoel	2.9e-10	4.69976e-06
10	4	25314001	25780001	body_HEIGHTz	Hujoel	9.3e-15	0.00962548
10	12	2994001	3203001	body_HEIGHTz	Hujoel	2.4e-11	0.0491337
10	12	100256001	101041001	body_HEIGHTz	Hujoel	1.8e-12	0.00974209
10	18	61490001	62104001	body_HEIGHTz	Hujoel	2.7e-11	0.00132998
10	3	69218001	72834001	body_HEIGHTz	Hujoel	1.1e-65	0.000124769
10	16	27549001	28621001	body_HEIGHTz	Hujoel	6.8e-10	0.00154309
10	14	69333001	69343001	body_HEIGHTz	Hujoel	4.4e-09	0.0293377
10	16	732001	1560001	body_HEIGHTz	Hujoel	1.2e-19	0.00550204
10	11	102398001	102400001	body_HEIGHTz	Hujoel	1.6e-13	0.623264
10	9	137102001	137756001	body_HEIGHTz	Hujoel	1.8e-10	0.000512466
10	17	63842001	63945001	body_HEIGHTz	Hujoel	4.7e-08	1.35515e-10
10	2	190989001	191363001	body_HEIGHTz	Hujoel	2.5e-08	0.00198763
10	19	18107001	18283001	body_HEIGHTz	Hujoel	3e-09	0.00670917
10	8	99820001	99851001	blood_RED_COUNT_v2	Hujoel	6.8e-10	0.0772955
10	17	8345001	8607001	blood_RED_COUNT_v2	Hujoel	1.8e-11	0.00079241
10	2	26475001	26477001	blood_RED_COUNT_v2	Hujoel	1.4e-13	0.0429053
10	17	8804001	8908001	blood_RED_COUNT_v2	Hujoel	4.7e-08	0.000191131
10	5	150015001	150020001	blood_RED_COUNT_v2	Hujoel	9.2e-22	0.143016
10	10	28610001	32519001	blood_RED_COUNT_v2	Hujoel	1.5e-11	0.000116764
10	15	35454001	36597001	blood_RED_COUNT_v2	Hujoel	4.6e-13	0.0023283
10	16	3482001	3496001	blood_RED_COUNT_v2	Hujoel	1.6e-13	0.0336344
10	10	70533001	70541001	blood_RED_COUNT_v2	Hujoel	3.1e-54	0.0903862
10	17	76081001	76092001	blood_RETICULOCYTE_COUNT_v2	Hujoel	3.9e-61	0.0201507
10	17	36167001	36212001	blood_RETICULOCYTE_COUNT_v2	Hujoel	6.4e-49	0.0372205
10	18	36653001	36762001	blood_RETICULOCYTE_COUNT_v2	Hujoel	9.3e-13	0.0135018
10	14	92485001	93019001	blood_RETICULOCYTE_COUNT_v2	Hujoel	7.1e-25	9.77111e-05
10	20	25340001	25458001	blood_RETICULOCYTE_COUNT_v2	Hujoel	4.6e-19	0.0172626
10	5	80669001	80789001	blood_RETICULOCYTE_COUNT_v2	Hujoel	6.7e-38	0.0274643
10	4	102029001	102076001	blood_RETICULOCYTE_COUNT_v2	Hujoel	3.8e-11	0.000731707
10	15	60457001	60468001	blood_RETICULOCYTE_COUNT_v2	Hujoel	3.5e-11	0.0235007
10	14	52275001	54944001	lung_FEV1FVCzSMOKE	Hujoel	3.5e-13	0.00577468
10	20	8697001	8727001	reticulocyte_count	Auwerx	3.08e-14	0.0861366
10	2	106157001	106473001	reticulocyte_count	Auwerx	4.7e-14	0.00386416
10	9	112174001	112405001	reticulocyte_count	Auwerx	6.84e-09	0.000208775
10	17	29562001	29638001	reticulocyte_count	Auwerx	5.48e-08	0.00472381
10	15	73927001	74185001	fluid_intelligence	Auwerx	4.27e-07	0.00584254
10	7	66797001	69901001	fluid_intelligence	Auwerx	4.98e-14	0.00536335
10	12	108818001	109242001	fluid_intelligence	Auwerx	1.85e-12	0.0045337
10	3	134547001	138223001	height	Auwerx	7.76e-22	0.00467461
10	17	28598001	28745001	height	Auwerx	5.24e-16	0.0116355
10	17	6610001	6658001	height	Auwerx	2.08e-07	0.000435138
10	20	37778001	38306001	height	Auwerx	1.55e-06	0.00337185
10	12	95173001	95962001	height	Auwerx	3.26e-27	0.00130429
10	1	143271001	145234001	height	Auwerx	2.77e-07	0.00273183
10	19	35282001	35733001	height	Auwerx	1.4e-06	0.00738938
10	17	18027001	18248001	RBC_count	Auwerx	1.7e-06	0.00208921
10	17	9162001	9873001	RBC_count	Auwerx	4.09e-06	0.0137293
10	6	52049001	53289001	RBC_count	Auwerx	5.51e-13	2.68315e-05
10	7	100111001	100368001	neuroticism	Auwerx	3.64e-07	0.000152271
11	19	14693001	14707001	body_HEIGHTz	Hujoel	4.3e-13	0.267439
11	19	1257001	1994001	body_HEIGHTz	Hujoel	7.5e-42	0.00294611
11	3	196291001	196297001	body_HEIGHTz	Hujoel	3.9e-22	0.0291541
11	9	107170001	107326001	body_HEIGHTz	Hujoel	9.2e-10	0.00856639
11	12	8235001	15642001	body_HEIGHTz	Hujoel	1.2e-08	0.000193943
11	1	218305001	219214001	body_HEIGHTz	Hujoel	7.7e-12	0.000566174
11	18	68278001	70124001	body_HEIGHTz	Hujoel	7.8e-33	0.00193184
11	9	85740001	89353001	body_HEIGHTz	Hujoel	2.9e-10	0.000146639
11	11	119149001	119359001	body_HEIGHTz	Hujoel	9.3e-15	0.00379426
11	4	140679001	141134001	body_HEIGHTz	Hujoel	2.4e-11	0.00477145
11	18	47031001	48666001	body_HEIGHTz	Hujoel	1.8e-12	0.000162673
11	15	43920001	44556001	body_HEIGHTz	Hujoel	2.7e-11	0.000319961
11	9	92600001	93136001	body_HEIGHTz	Hujoel	1.1e-65	2.61018e-05
11	18	10724001	12410001	body_HEIGHTz	Hujoel	6.8e-10	0.00111943
11	21	44890001	44895001	body_HEIGHTz	Hujoel	4.4e-09	0.0979335
11	7	92084001	93889001	body_HEIGHTz	Hujoel	1.2e-19	5.44396e-06
11	4	3007001	3009001	body_HEIGHTz	Hujoel	1.6e-13	0.119672
11	14	19487001	21079001	body_HEIGHTz	Hujoel	1.8e-10	0.00111094
11	12	70293001	70523001	body_HEIGHTz	Hujoel	4.7e-08	0.0162895
11	1	209638001	210018001	body_HEIGHTz	Hujoel	2.5e-08	0.00479834
11	15	33739001	34066001	body_HEIGHTz	Hujoel	3e-09	0.00170868
11	11	59649001	59660001	blood_RED_COUNT_v2	Hujoel	6.8e-10	0.0171186
11	6	31963001	32083001	blood_RED_COUNT_v2	Hujoel	1.8e-11	6.92301e-17
11	6	89118001	89120001	blood_RED_COUNT_v2	Hujoel	1.4e-13	0.00543038
11	8	100636001	101204001	blood_RED_COUNT_v2	Hujoel	4.7e-08	0.0102095
11	7	92159001	92164001	blood_RED_COUNT_v2	Hujoel	9.2e-22	0.00178379
11	8	78601001	85658001	blood_RED_COUNT_v2	Hujoel	1.5e-11	0.000200894
11	5	162142001	163461001	blood_RED_COUNT_v2	Hujoel	4.6e-13	0.00440876
11	16	56351001	56366001	blood_RED_COUNT_v2	Hujoel	1.6e-13	0.0338403
11	19	55346001	55359001	blood_RED_COUNT_v2	Hujoel	3.1e-54	0.0040611
11	5	73901001	73943001	blood_RETICULOCYTE_COUNT_v2	Hujoel	3.9e-61	0.0580739
11	6	17538001	17605001	blood_RETICULOCYTE_COUNT_v2	Hujoel	6.4e-49	0.103732
11	7	11382001	11484001	blood_RETICULOCYTE_COUNT_v2	Hujoel	9.3e-13	0.000975496
11	7	134929001	135389001	blood_RETICULOCYTE_COUNT_v2	Hujoel	7.1e-25	0.00240608
11	16	50321001	50568001	blood_RETICULOCYTE_COUNT_v2	Hujoel	4.6e-19	0.0118874
11	6	26596001	27252001	blood_RETICULOCYTE_COUNT_v2	Hujoel	6.7e-38	0.000880918
11	21	34455001	34525001	blood_RETICULOCYTE_COUNT_v2	Hujoel	3.8e-11	0.00810162
11	11	46617001	46645001	blood_RETICULOCYTE_COUNT_v2	Hujoel	3.5e-11	5.86914e-05
11	17	3822001	4548001	lung_FEV1FVCzSMOKE	Hujoel	3.5e-13	0.00627596
11	11	46604001	46651001	reticulocyte_count	Auwerx	3.08e-14	5.86914e-05
11	10	125843001	126467001	reticulocyte_count	Auwerx	4.7e-14	0.00158321
11	6	89161001	89271001	reticulocyte_count	Auwerx	6.84e-09	0.00666823
11	10	116341001	116596001	reticulocyte_count	Auwerx	5.48e-08	0.0223995
11	3	57258001	57460001	fluid_intelligence	Auwerx	4.27e-07	0.0163623
11	13	111517001	112884001	fluid_intelligence	Auwerx	4.98e-14	0.0060586
11	16	27628001	28358001	fluid_intelligence	Auwerx	1.85e-12	2.90184e-06
11	14	49628001	50622001	height	Auwerx	7.76e-22	0.00571203
11	4	168401001	169138001	height	Auwerx	5.24e-16	0.000418905
11	6	90572001	93358001	height	Auwerx	2.08e-07	0.00735462
11	20	57408001	58472001	height	Auwerx	1.55e-06	8.75139e-05
11	13	37008001	38879001	height	Auwerx	3.26e-27	9.84324e-05
11	4	99348001	102667001	height	Auwerx	2.77e-07	0.000171119
11	11	33607001	34496001	height	Auwerx	1.4e-06	0.00152666
11	19	38502001	38724001	RBC_count	Auwerx	1.7e-06	0.00100243
11	19	54144001	54363001	RBC_count	Auwerx	4.09e-06	3.33733e-06
11	11	77672001	78892001	RBC_count	Auwerx	5.51e-13	1.27849e-05
11	10	98244001	99393001	neuroticism	Auwerx	3.64e-07	0.00555117
12	3	39146001	39191001	body_HEIGHTz	Hujoel	4.3e-13	0.291766
12	18	46916001	49986001	body_HEIGHTz	Hujoel	7.5e-42	0.000134279
12	8	12178001	12181001	body_HEIGHTz	Hujoel	3.9e-22	0.0955886
12	17	60479001	60665001	body_HEIGHTz	Hujoel	9.2e-10	0.00612413
12	13	36443001	48261001	body_HEIGHTz	Hujoel	1.2e-08	6.15358e-05
12	17	53758001	54940001	body_HEIGHTz	Hujoel	7.7e-12	0.00260967
12	4	84787001	86723001	body_HEIGHTz	Hujoel	7.8e-33	0.00268689
12	9	92280001	93955001	body_HEIGHTz	Hujoel	2.9e-10	1.52822e-05
12	9	37737001	38529001	body_HEIGHTz	Hujoel	9.3e-15	0.000187209
12	17	37241001	37277001	body_HEIGHTz	Hujoel	2.4e-11	0.0344242
12	12	68686001	69365001	body_HEIGHTz	Hujoel	1.8e-12	0.0196541
12	7	77610001	77941001	body_HEIGHTz	Hujoel	2.7e-11	0.0420454
12	18	9239001	10606001	body_HEIGHTz	Hujoel	1.1e-65	0.000252478
12	16	84398001	85808001	body_HEIGHTz	Hujoel	6.8e-10	0.00168072
12	6	155423001	155432001	body_HEIGHTz	Hujoel	4.4e-09	0.0478881
12	17	2237001	3626001	body_HEIGHTz	Hujoel	1.2e-19	4.06308e-05
12	10	54067001	54069001	body_HEIGHTz	Hujoel	1.6e-13	0.29539
12	17	8339001	9872001	body_HEIGHTz	Hujoel	1.8e-10	1.61107e-05
12	13	77021001	77085001	body_HEIGHTz	Hujoel	4.7e-08	0.00853202
12	10	94557001	94987001	body_HEIGHTz	Hujoel	2.5e-08	0.0153886
12	8	52133001	53771001	body_HEIGHTz	Hujoel	3e-09	0.000521719
12	8	23705001	24295001	blood_RED_COUNT_v2	Hujoel	6.8e-10	0.135566
12	15	44711001	45138001	blood_RED_COUNT_v2	Hujoel	1.8e-11	0.0167358
12	18	679001	681001	blood_RED_COUNT_v2	Hujoel	1.4e-13	0.067662
12	11	6612001	6786001	blood_RED_COUNT_v2	Hujoel	4.7e-08	0.000698281
12	14	67359001	67362001	blood_RED_COUNT_v2	Hujoel	9.2e-22	0.497489
12	4	49105001	54700001	blood_RED_COUNT_v2	Hujoel	1.5e-11	6.13905e-05
12	15	22764001	22853001	blood_RED_COUNT_v2	Hujoel	4.6e-13	0.00207355
12	11	78114001	78125001	blood_RED_COUNT_v2	Hujoel	1.6e-13	0.0511514
12	20	37044001	37062001	blood_RED_COUNT_v2	Hujoel	3.1e-54	0.0136015
12	4	183659001	183679001	blood_RETICULOCYTE_COUNT_v2	Hujoel	3.9e-61	0.0554524
12	5	150059001	150079001	blood_RETICULOCYTE_COUNT_v2	Hujoel	6.4e-49	0.0151095
12	13	49733001	50175001	blood_RETICULOCYTE_COUNT_v2	Hujoel	9.3e-13	0.014817
12	8	96283001	98005001	blood_RETICULOCYTE_COUNT_v2	Hujoel	7.1e-25	0.000151604
12	17	30934001	30999001	blood_RETICULOCYTE_COUNT_v2	Hujoel	4.6e-19	1.12928e-05
12	13	99971001	100159001	blood_RETICULOCYTE_COUNT_v2	Hujoel	6.7e-38	0.00927241
12	19	50438001	50454001	blood_RETICULOCYTE_COUNT_v2	Hujoel	3.8e-11	0.0123552
12	3	159246001	159254001	blood_RETICULOCYTE_COUNT_v2	Hujoel	3.5e-11	0.00645434
12	20	46209001	48631001	lung_FEV1FVCzSMOKE	Hujoel	3.5e-13	0.00181731
12	13	72710001	72740001	reticulocyte_count	Auwerx	3.08e-14	0.160603
12	11	429001	620001	reticulocyte_count	Auwerx	4.7e-14	3.66097e-10
12	4	40107001	40350001	reticulocyte_count	Auwerx	6.84e-09	0.0056654
12	17	30792001	30905001	reticulocyte_count	Auwerx	5.48e-08	0.000212067
12	17	53434001	55161001	fluid_intelligence	Auwerx	4.27e-07	0.00332707
12	15	90895001	91284001	fluid_intelligence	Auwerx	4.98e-14	0.0209428
12	7	154875001	156657001	fluid_intelligence	Auwerx	1.85e-12	0.0126601
12	14	91225001	92578001	height	Auwerx	7.76e-22	1.76845e-05
12	1	78629001	83872001	height	Auwerx	5.24e-16	0.000252
12	11	115174001	116742001	height	Auwerx	2.08e-07	0.0108851
12	18	56781001	57734001	height	Auwerx	1.55e-06	0.00606549
12	5	13637001	14273001	height	Auwerx	3.26e-27	0.00236732
12	8	141137001	143252001	height	Auwerx	2.77e-07	0.00419876
12	15	40335001	40767001	height	Auwerx	1.4e-06	0.0053983
12	18	35654001	36262001	RBC_count	Auwerx	1.7e-06	0.00486661
12	10	97047001	97458001	RBC_count	Auwerx	4.09e-06	0.000446211
12	7	27828001	30453001	RBC_count	Auwerx	5.51e-13	0.000911721
12	12	91158001	93443001	neuroticism	Auwerx	3.64e-07	0.0375763
13	10	16694001	16784001	body_HEIGHTz	Hujoel	4.3e-13	0.112825
13	11	9169001	10611001	body_HEIGHTz	Hujoel	7.5e-42	2.35508e-05
13	3	50273001	50276001	body_HEIGHTz	Hujoel	3.9e-22	2.64891e-06
13	11	13610001	13984001	body_HEIGHTz	Hujoel	9.2e-10	0.00641951
13	12	84891001	99781001	body_HEIGHTz	Hujoel	1.2e-08	3.97697e-05
13	11	62776001	62805001	body_HEIGHTz	Hujoel	7.7e-12	0.000336682
13	15	57715001	58881001	body_HEIGHTz	Hujoel	7.8e-33	4.66968e-05
13	7	47297001	50059001	body_HEIGHTz	Hujoel	2.9e-10	0.00210032
13	13	113501001	113830001	body_HEIGHTz	Hujoel	9.3e-15	0.000534314
13	11	76451001	76528001	body_HEIGHTz	Hujoel	2.4e-11	0.00299531
13	6	26463001	27874001	body_HEIGHTz	Hujoel	1.8e-12	0.000605284
13	20	34634001	34851001	body_HEIGHTz	Hujoel	2.7e-11	0.00487645
13	6	111176001	112074001	body_HEIGHTz	Hujoel	1.1e-65	0.00924118
13	13	49130001	51356001	body_HEIGHTz	Hujoel	6.8e-10	4.59315e-06
13	5	751001	758001	body_HEIGHTz	Hujoel	4.4e-09	0.0719471
13	8	7850001	11695001	body_HEIGHTz	Hujoel	1.2e-19	8.1269e-05
13	19	2401001	2403001	body_HEIGHTz	Hujoel	1.6e-13	0.681705
13	19	498001	1054001	body_HEIGHTz	Hujoel	1.8e-10	0.00270459
13	9	128254001	128317001	body_HEIGHTz	Hujoel	4.7e-08	0.0397885
13	2	89767001	91657001	body_HEIGHTz	Hujoel	2.5e-08	0.0214076
13	7	151138001	151402001	body_HEIGHTz	Hujoel	3e-09	0.000862819
13	10	88730001	88754001	blood_RED_COUNT_v2	Hujoel	6.8e-10	0.185175
13	9	136944001	137102001	blood_RED_COUNT_v2	Hujoel	1.8e-11	0.000514577
13	18	21530001	21532001	blood_RED_COUNT_v2	Hujoel	1.4e-13	0.24111
13	18	11825001	12015001	blood_RED_COUNT_v2	Hujoel	4.7e-08	0.00532238
13	19	43800001	43803001	blood_RED_COUNT_v2	Hujoel	9.2e-22	0.00453417
13	19	17875001	18856001	blood_RED_COUNT_v2	Hujoel	1.5e-11	0.00116747
13	2	106806001	107839001	blood_RED_COUNT_v2	Hujoel	4.6e-13	0.00729494
13	6	89696001	89704001	blood_RED_COUNT_v2	Hujoel	1.6e-13	0.0701568
13	14	21233001	21297001	blood_RED_COUNT_v2	Hujoel	3.1e-54	0.00644376
13	19	3644001	3658001	blood_RETICULOCYTE_COUNT_v2	Hujoel	3.9e-61	0.0134462
13	13	28433001	28661001	blood_RETICULOCYTE_COUNT_v2	Hujoel	6.4e-49	0.0358769
13	8	112637001	112956001	blood_RETICULOCYTE_COUNT_v2	Hujoel	9.3e-13	0.000145163
13	20	32145001	32585001	blood_RETICULOCYTE_COUNT_v2	Hujoel	7.1e-25	1.89317e-05
13	20	3362001	3563001	blood_RETICULOCYTE_COUNT_v2	Hujoel	4.6e-19	0.00110658
13	13	69939001	71558001	blood_RETICULOCYTE_COUNT_v2	Hujoel	6.7e-38	0.000613313
13	2	112378001	112393001	blood_RETICULOCYTE_COUNT_v2	Hujoel	3.8e-11	0.00266699
13	7	11462001	11471001	blood_RETICULOCYTE_COUNT_v2	Hujoel	3.5e-11	0.21602
13	19	54311001	55096001	lung_FEV1FVCzSMOKE	Hujoel	3.5e-13	9.33669e-07
13	13	91694001	92868001	reticulocyte_count	Auwerx	3.08e-14	0.00030802
13	3	49972001	50221001	reticulocyte_count	Auwerx	4.7e-14	0.00505486
13	8	29348001	30134001	reticulocyte_count	Auwerx	6.84e-09	0.0117308
13	9	39362001	40253001	reticulocyte_count	Auwerx	5.48e-08	0.0403249
13	17	63799001	63945001	fluid_intelligence	Auwerx	4.27e-07	0.0299214
13	15	33746001	34149001	fluid_intelligence	Auwerx	4.98e-14	0.00839411
13	11	86445001	89329001	fluid_intelligence	Auwerx	1.85e-12	0.00830295
13	15	75356001	76796001	height	Auwerx	7.76e-22	1.06888e-05
13	3	35736001	37011001	height	Auwerx	5.24e-16	0.00579332
13	20	25274001	25308001	height	Auwerx	2.08e-07	0.0180525
13	12	12343001	13087001	height	Auwerx	1.55e-06	0.00201503
13	19	55265001	55533001	height	Auwerx	3.26e-27	0.00557909
13	8	2128001	7289001	height	Auwerx	2.77e-07	0.000177148
13	18	46488001	47079001	height	Auwerx	1.4e-06	0.000134279
13	4	1721001	1994001	RBC_count	Auwerx	1.7e-06	0.00760145
13	11	77172001	77669001	RBC_count	Auwerx	4.09e-06	0.00121756
13	21	26839001	30503001	RBC_count	Auwerx	5.51e-13	0.000357367
13	13	40854001	41386001	neuroticism	Auwerx	3.64e-07	0.0187543
14	9	87498001	87639001	body_HEIGHTz	Hujoel	4.3e-13	0.0529037
14	9	105395001	109195001	body_HEIGHTz	Hujoel	7.5e-42	0.000114276
14	18	21568001	21574001	body_HEIGHTz	Hujoel	3.9e-22	0.0944358
14	18	10753001	10796001	body_HEIGHTz	Hujoel	9.2e-10	0.11347
14	8	39274001	54741001	body_HEIGHTz	Hujoel	1.2e-08	0.000463093
14	20	49862001	49951001	body_HEIGHTz	Hujoel	7.7e-12	0.000190511
14	5	179522001	179802001	body_HEIGHTz	Hujoel	7.8e-33	0.000141213
14	19	4013001	4850001	body_HEIGHTz	Hujoel	2.9e-10	0.000514842
14	14	60799001	61735001	body_HEIGHTz	Hujoel	9.3e-15	0.00147449
14	12	39305001	39334001	body_HEIGHTz	Hujoel	2.4e-11	0.0169288
14	18	21684001	23216001	body_HEIGHTz	Hujoel	1.8e-12	0.000777975
14	7	150793001	151005001	body_HEIGHTz	Hujoel	2.7e-11	0.00432497
14	3	130592001	131112001	body_HEIGHTz	Hujoel	1.1e-65	0.00225371
14	13	28672001	31791001	body_HEIGHTz	Hujoel	6.8e-10	0.0127905
14	14	58440001	58446001	body_HEIGHTz	Hujoel	4.4e-09	0.513913
14	13	16856001	17315001	body_HEIGHTz	Hujoel	1.2e-19	0.00765481
14	18	13739001	13741001	body_HEIGHTz	Hujoel	1.6e-13	0.0666057
14	15	30907001	32858001	body_HEIGHTz	Hujoel	1.8e-10	3.73911e-06
14	3	179210001	179324001	body_HEIGHTz	Hujoel	4.7e-08	0.00680919
14	13	21177001	21703001	body_HEIGHTz	Hujoel	2.5e-08	0.0128417
14	18	2725001	3085001	body_HEIGHTz	Hujoel	3e-09	0.000122038
14	5	111394001	111485001	blood_RED_COUNT_v2	Hujoel	6.8e-10	0.141415
14	7	95812001	97736001	blood_RED_COUNT_v2	Hujoel	1.8e-11	0.0060662
14	13	75567001	75569001	blood_RED_COUNT_v2	Hujoel	1.4e-13	0.0488873
14	16	173001	270001	blood_RED_COUNT_v2	Hujoel	4.7e-08	1.02086e-38
14	11	58995001	58998001	blood_RED_COUNT_v2	Hujoel	9.2e-22	0.139983
14	18	47052001	50915001	blood_RED_COUNT_v2	Hujoel	1.5e-11	0.000408405
14	2	135771001	135805001	blood_RED_COUNT_v2	Hujoel	4.6e-13	0.000204539
14	8	27453001	27465001	blood_RED_COUNT_v2	Hujoel	1.6e-13	0.289342
14	17	5184001	5216001	blood_RED_COUNT_v2	Hujoel	3.1e-54	0.172862
14	17	69078001	69089001	blood_RETICULOCYTE_COUNT_v2	Hujoel	3.9e-61	0.00170119
14	3	39101001	39119001	blood_RETICULOCYTE_COUNT_v2	Hujoel	6.4e-49	0.101063
14	16	29359001	29428001	blood_RETICULOCYTE_COUNT_v2	Hujoel	9.3e-13	0.0113712
14	13	17677001	17844001	blood_RETICULOCYTE_COUNT_v2	Hujoel	7.1e-25	0.00947849
14	20	59985001	60072001	blood_RETICULOCYTE_COUNT_v2	Hujoel	4.6e-19	0.0219787
14	16	74672001	74729001	blood_RETICULOCYTE_COUNT_v2	Hujoel	6.7e-38	0.0051498
14	2	28604001	28628001	blood_RETICULOCYTE_COUNT_v2	Hujoel	3.8e-11	0.0010443
14	15	78045001	78055001	blood_RETICULOCYTE_COUNT_v2	Hujoel	3.5e-11	0.404849
14	14	80906001	88641001	lung_FEV1FVCzSMOKE	Hujoel	3.5e-13	0.00592103
14	19	29921001	29986001	reticulocyte_count	Auwerx	3.08e-14	0.0262853
14	10	98029001	98444001	reticulocyte_count	Auwerx	4.7e-14	0.00333333
14	16	34583001	35107001	reticulocyte_count	Auwerx	6.84e-09	6.68643e-05
14	20	45538001	45747001	reticulocyte_count	Auwerx	5.48e-08	0.00249089
14	20	36023001	36499001	fluid_intelligence	Auwerx	4.27e-07	0.0437184
14	14	33951001	35020001	fluid_intelligence	Auwerx	4.98e-14	0.00917803
14	9	63127001	64709001	fluid_intelligence	Auwerx	1.85e-12	7.62998e-05
14	5	889001	5238001	height	Auwerx	7.76e-22	0.000227887
14	3	150622001	151381001	height	Auwerx	5.24e-16	0.0228712
14	11	47734001	47788001	height	Auwerx	2.08e-07	0.0165264
14	3	4670001	5212001	height	Auwerx	1.55e-06	0.00251472
14	3	130934001	132039001	height	Auwerx	3.26e-27	0.00937368
14	11	71690001	72843001	height	Auwerx	2.77e-07	0.000453317
14	5	141357001	141672001	height	Auwerx	1.4e-06	0.000648255
14	7	102354001	102591001	RBC_count	Auwerx	1.7e-06	0.00153232
14	2	1453001	3191001	RBC_count	Auwerx	4.09e-06	0.00658085
14	7	30498001	32300001	RBC_count	Auwerx	5.51e-13	0.00021037
14	13	95723001	97393001	neuroticism	Auwerx	3.64e-07	0.00900211
15	14	21524001	21571001	body_HEIGHTz	Hujoel	4.3e-13	0.0211957
15	8	3753001	7750001	body_HEIGHTz	Hujoel	7.5e-42	0.000177148
15	4	84244001	84247001	body_HEIGHTz	Hujoel	3.9e-22	0.103962
15	19	35733001	35756001	body_HEIGHTz	Hujoel	9.2e-10	0.00566636
15	15	30944001	40467001	body_HEIGHTz	Hujoel	1.2e-08	3.73911e-06
15	4	73582001	73983001	body_HEIGHTz	Hujoel	7.7e-12	0.00284118
15	11	6271001	6618001	body_HEIGHTz	Hujoel	7.8e-33	0.0024146
15	14	72661001	73989001	body_HEIGHTz	Hujoel	2.9e-10	5.99323e-05
15	19	39382001	39516001	body_HEIGHTz	Hujoel	9.3e-15	0.00296622
15	9	104837001	105300001	body_HEIGHTz	Hujoel	2.4e-11	0.024301
15	9	105662001	108891001	body_HEIGHTz	Hujoel	1.8e-12	0.000114276
15	11	59616001	59803001	body_HEIGHTz	Hujoel	2.7e-11	0.00256311
15	13	41062001	41722001	body_HEIGHTz	Hujoel	1.1e-65	0.000337718
15	21	41439001	42378001	body_HEIGHTz	Hujoel	6.8e-10	0.00281588
15	5	38978001	38992001	body_HEIGHTz	Hujoel	4.4e-09	0.224473
15	7	131398001	135018001	body_HEIGHTz	Hujoel	1.2e-19	7.26195e-06
15	15	74132001	74134001	body_HEIGHTz	Hujoel	1.6e-13	0.00677877
15	11	67494001	68611001	body_HEIGHTz	Hujoel	1.8e-10	0.000276715
15	9	113390001	113485001	body_HEIGHTz	Hujoel	4.7e-08	0.0175764
15	14	52709001	53075001	body_HEIGHTz	Hujoel	2.5e-08	2.18002e-05
15	10	45738001	45975001	body_HEIGHTz	Hujoel	3e-09	7.03888e-05
15	16	2153001	2174001	blood_RED_COUNT_v2	Hujoel	6.8e-10	0.0154601
15	4	38775001	39234001	blood_RED_COUNT_v2	Hujoel	1.8e-11	0.0095748
15	5	1813001	1815001	blood_RED_COUNT_v2	Hujoel	1.4e-13	0.0395846
15	20	3020001	3166001	blood_RED_COUNT_v2	Hujoel	4.7e-08	0.00678968
15	9	128377001	128380001	blood_RED_COUNT_v2	Hujoel	9.2e-22	0.0145206
15	13	52140001	71481001	blood_RED_COUNT_v2	Hujoel	1.5e-11	0.000114827
15	6	130104001	130217001	blood_RED_COUNT_v2	Hujoel	4.6e-13	0.0266634
15	11	5151001	5227001	blood_RED_COUNT_v2	Hujoel	1.6e-13	0.0681697
15	3	27295001	27306001	blood_RED_COUNT_v2	Hujoel	3.1e-54	0.0805471
15	18	76878001	76907001	blood_RETICULOCYTE_COUNT_v2	Hujoel	3.9e-61	0.075395
15	13	17957001	17981001	blood_RETICULOCYTE_COUNT_v2	Hujoel	6.4e-49	0.0294604
15	11	66691001	66747001	blood_RETICULOCYTE_COUNT_v2	Hujoel	9.3e-13	3.98682e-05
15	6	151034001	152014001	blood_RETICULOCYTE_COUNT_v2	Hujoel	7.1e-25	0.000302541
15	10	17708001	17887001	blood_RETICULOCYTE_COUNT_v2	Hujoel	4.6e-19	0.000755403
15	19	52929001	53074001	blood_RETICULOCYTE_COUNT_v2	Hujoel	6.7e-38	1.04267e-05
15	5	133973001	134117001	blood_RETICULOCYTE_COUNT_v2	Hujoel	3.8e-11	0.040752
15	6	43675001	43680001	blood_RETICULOCYTE_COUNT_v2	Hujoel	3.5e-11	0.552538
15	10	113606001	114546001	lung_FEV1FVCzSMOKE	Hujoel	3.5e-13	0.000626908
15	6	31760001	31772001	reticulocyte_count	Auwerx	3.08e-14	0.00100841
15	8	25302001	25440001	reticulocyte_count	Auwerx	4.7e-14	0.00353774
15	19	12791001	12853001	reticulocyte_count	Auwerx	6.84e-09	0.0336129
15	14	91297001	91474001	reticulocyte_count	Auwerx	5.48e-08	0.00148823
15	12	111296001	111555001	fluid_intelligence	Auwerx	4.27e-07	0.0130328
15	1	120277001	120622001	fluid_intelligence	Auwerx	4.98e-14	0.0213229
15	12	128889001	130875001	fluid_intelligence	Auwerx	1.85e-12	0.00625276
15	14	93574001	95193001	height	Auwerx	7.76e-22	0.00140281
15	10	42702001	43389001	height	Auwerx	5.24e-16	0.00534704
15	5	73082001	73505001	height	Auwerx	2.08e-07	0.00389164
15	18	70192001	74438001	height	Auwerx	1.55e-06	0.00108571
15	20	41490001	43616001	height	Auwerx	3.26e-27	0.0124497
15	15	68085001	70834001	height	Auwerx	2.77e-07	0.00150586
15	16	74950001	75710001	height	Auwerx	1.4e-06	0.000736666
15	9	128942001	129137001	RBC_count	Auwerx	1.7e-06	0.00921074
15	20	15863001	17498001	RBC_count	Auwerx	4.09e-06	0.00168101
15	16	22007001	23191001	RBC_count	Auwerx	5.51e-13	0.000145316
15	16	29986001	30228001	neuroticism	Auwerx	3.64e-07	0.0031467
16	9	92223001	92247001	body_HEIGHTz	Hujoel	4.3e-13	0.00309358
16	19	38140001	38619001	body_HEIGHTz	Hujoel	7.5e-42	3.26844e-05
16	16	1945001	1948001	body_HEIGHTz	Hujoel	3.9e-22	0.11782
16	4	76383001	76733001	body_HEIGHTz	Hujoel	9.2e-10	0.00875362
16	4	67837001	76172001	body_HEIGHTz	Hujoel	1.2e-08	1.4478e-05
16	12	120553001	120643001	body_HEIGHTz	Hujoel	7.7e-12	0.00193413
16	20	42115001	43655001	body_HEIGHTz	Hujoel	7.8e-33	0.0124497
16	8	81446001	86144001	body_HEIGHTz	Hujoel	2.9e-10	0.00052124
16	3	186653001	187202001	body_HEIGHTz	Hujoel	9.3e-15	0.00187556
16	18	68676001	68712001	body_HEIGHTz	Hujoel	2.4e-11	0.0165766
16	3	105546001	108082001	body_HEIGHTz	Hujoel	1.8e-12	0.0134573
16	15	42879001	43029001	body_HEIGHTz	Hujoel	2.7e-11	0.00345965
16	21	38817001	39660001	body_HEIGHTz	Hujoel	1.1e-65	0.00036016
16	14	22908001	23433001	body_HEIGHTz	Hujoel	6.8e-10	0.00103576
16	3	123329001	123334001	body_HEIGHTz	Hujoel	4.4e-09	0.0895098
16	3	9804001	10824001	body_HEIGHTz	Hujoel	1.2e-19	9.34536e-05
16	3	28331001	28333001	body_HEIGHTz	Hujoel	1.6e-13	0.376742
16	9	131174001	132585001	body_HEIGHTz	Hujoel	1.8e-10	4.58354e-06
16	16	24939001	25128001	body_HEIGHTz	Hujoel	4.7e-08	0.00482386
16	8	144427001	144529001	body_HEIGHTz	Hujoel	2.5e-08	0.000104996
16	4	84795001	86688001	body_HEIGHTz	Hujoel	3e-09	0.00418788
16	9	100509001	100552001	blood_RED_COUNT_v2	Hujoel	6.8e-10	0.015418
16	12	26196001	26792001	blood_RED_COUNT_v2	Hujoel	1.8e-11	0.00457023
16	10	89227001	89229001	blood_RED_COUNT_v2	Hujoel	1.4e-13	0.409382
16	9	121192001	121351001	blood_RED_COUNT_v2	Hujoel	4.7e-08	0.00475773
16	10	133263001	133266001	blood_RED_COUNT_v2	Hujoel	9.2e-22	0.000302669
16	20	58980001	62321001	blood_RED_COUNT_v2	Hujoel	1.5e-11	8.57208e-05
16	16	3027001	3071001	blood_RED_COUNT_v2	Hujoel	4.6e-13	0.0782703
16	12	123751001	123760001	blood_RED_COUNT_v2	Hujoel	1.6e-13	0.000904893
16	15	71991001	72010001	blood_RED_COUNT_v2	Hujoel	3.1e-54	0.00262876
16	12	121001001	121022001	blood_RETICULOCYTE_COUNT_v2	Hujoel	3.9e-61	8.05519e-05
16	11	126203001	126243001	blood_RETICULOCYTE_COUNT_v2	Hujoel	6.4e-49	0.010958
16	17	74762001	74846001	blood_RETICULOCYTE_COUNT_v2	Hujoel	9.3e-13	4.4939e-07
16	11	984001	1170001	blood_RETICULOCYTE_COUNT_v2	Hujoel	7.1e-25	1.06638e-05
16	18	10678001	10727001	blood_RETICULOCYTE_COUNT_v2	Hujoel	4.6e-19	0.0442407
16	15	76995001	77115001	blood_RETICULOCYTE_COUNT_v2	Hujoel	6.7e-38	7.49969e-05
16	11	60339001	60398001	blood_RETICULOCYTE_COUNT_v2	Hujoel	3.8e-11	0.126005
16	14	50215001	50232001	blood_RETICULOCYTE_COUNT_v2	Hujoel	3.5e-11	0.130428
16	2	162281001	165876001	lung_FEV1FVCzSMOKE	Hujoel	3.5e-13	0.00698625
16	7	100863001	100875001	reticulocyte_count	Auwerx	3.08e-14	0.132132
16	9	72244001	72955001	reticulocyte_count	Auwerx	4.7e-14	3.32508e-05
16	5	648001	772001	reticulocyte_count	Auwerx	6.84e-09	0.000398213
16	6	12958001	13470001	reticulocyte_count	Auwerx	5.48e-08	0.00504012
16	21	44291001	44406001	fluid_intelligence	Auwerx	4.27e-07	0.00293785
16	2	105097001	106371001	fluid_intelligence	Auwerx	4.98e-14	0.00603436
16	3	123568001	124440001	fluid_intelligence	Auwerx	1.85e-12	5.58071e-05
16	7	44113001	45706001	height	Auwerx	7.76e-22	0.000140106
16	18	22936001	23520001	height	Auwerx	5.24e-16	0.00491917
16	5	141403001	141434001	height	Auwerx	2.08e-07	0.004598
16	14	31295001	32157001	height	Auwerx	1.55e-06	0.00306097
16	17	44752001	45134001	height	Auwerx	3.26e-27	0.000324542
16	18	33609001	36605001	height	Auwerx	2.77e-07	0.00108001
16	9	119208001	120925001	height	Auwerx	1.4e-06	0.000276197
16	10	42521001	43232001	RBC_count	Auwerx	1.7e-06	1.03249e-05
16	16	4257001	4594001	RBC_count	Auwerx	4.09e-06	0.00627725
16	13	102768001	110196001	RBC_count	Auwerx	5.51e-13	0.00527904
16	3	64010001	65389001	neuroticism	Auwerx	3.64e-07	0.00362479
17	3	141903001	141923001	body_HEIGHTz	Hujoel	4.3e-13	0.0402008
17	11	113263001	116742001	body_HEIGHTz	Hujoel	7.5e-42	0.0108851
17	10	102873001	102876001	body_HEIGHTz	Hujoel	3.9e-22	0.146732
17	3	184368001	184564001	body_HEIGHTz	Hujoel	9.2e-10	0.0889868
17	7	97736001	101134001	body_HEIGHTz	Hujoel	1.2e-08	1.84062e-05
17	2	27308001	27357001	body_HEIGHTz	Hujoel	7.7e-12	0.0318034
17	7	141721001	142080001	body_HEIGHTz	Hujoel	7.8e-33	0.0054515
17	4	39061001	40937001	body_HEIGHTz	Hujoel	2.9e-10	0.00139117
17	18	12102001	12453001	body_HEIGHTz	Hujoel	9.3e-15	0.00111943
17	4	77894001	78247001	body_HEIGHTz	Hujoel	2.4e-11	0.00203482
17	10	110599001	112178001	body_HEIGHTz	Hujoel	1.8e-12	0.0159362
17	17	7850001	7931001	body_HEIGHTz	Hujoel	2.7e-11	0.00793357
17	10	114901001	116553001	body_HEIGHTz	Hujoel	1.1e-65	0.00187916
17	6	13308001	17465001	body_HEIGHTz	Hujoel	6.8e-10	0.00346104
17	18	59296001	59315001	body_HEIGHTz	Hujoel	4.4e-09	0.430355
17	2	208344001	210606001	body_HEIGHTz	Hujoel	1.2e-19	0.000328538
17	20	45907001	45909001	body_HEIGHTz	Hujoel	1.6e-13	0.16437
17	4	185416001	188098001	body_HEIGHTz	Hujoel	1.8e-10	1.1547e-05
17	17	40292001	40366001	body_HEIGHTz	Hujoel	4.7e-08	0.000558435
17	12	132150001	132607001	body_HEIGHTz	Hujoel	2.5e-08	4.71892e-06
17	8	86633001	89905001	body_HEIGHTz	Hujoel	3e-09	0.00112196
17	18	62914001	62961001	blood_RED_COUNT_v2	Hujoel	6.8e-10	0.0487002
17	18	31831001	32218001	blood_RED_COUNT_v2	Hujoel	1.8e-11	0.00360965
17	17	50995001	50997001	blood_RED_COUNT_v2	Hujoel	1.4e-13	0.463588
17	16	89014001	89186001	blood_RED_COUNT_v2	Hujoel	4.7e-08	0.0173403
17	12	10433001	10436001	blood_RED_COUNT_v2	Hujoel	9.2e-22	0.163729
17	4	128062001	140408001	blood_RED_COUNT_v2	Hujoel	1.5e-11	2.09327e-05
17	8	20213001	21695001	blood_RED_COUNT_v2	Hujoel	4.6e-13	0.00659933
17	16	21104001	21118001	blood_RED_COUNT_v2	Hujoel	1.6e-13	0.0153031
17	20	61934001	61999001	blood_RED_COUNT_v2	Hujoel	3.1e-54	0.112741
17	9	39461001	39821001	blood_RETICULOCYTE_COUNT_v2	Hujoel	3.9e-61	0.0594255
17	12	47235001	47684001	blood_RETICULOCYTE_COUNT_v2	Hujoel	6.4e-49	1.22397e-05
17	1	160230001	160299001	blood_RETICULOCYTE_COUNT_v2	Hujoel	9.3e-13	0.000508535
17	5	149617001	150025001	blood_RETICULOCYTE_COUNT_v2	Hujoel	7.1e-25	0.000658776
17	17	28718001	28748001	blood_RETICULOCYTE_COUNT_v2	Hujoel	4.6e-19	0.0646526
17	4	101870001	102265001	blood_RETICULOCYTE_COUNT_v2	Hujoel	6.7e-38	0.000731707
17	6	154830001	155149001	blood_RETICULOCYTE_COUNT_v2	Hujoel	3.8e-11	0.0315028
17	6	30679001	30686001	blood_RETICULOCYTE_COUNT_v2	Hujoel	3.5e-11	0.0761053
17	13	28173001	31146001	lung_FEV1FVCzSMOKE	Hujoel	3.5e-13	0.000414926
17	2	29250001	29330001	reticulocyte_count	Auwerx	3.08e-14	0.0320117
17	5	36212001	37019001	reticulocyte_count	Auwerx	4.7e-14	0.0136029
17	4	99346001	99550001	reticulocyte_count	Auwerx	6.84e-09	0.00472678
17	10	12250001	13129001	reticulocyte_count	Auwerx	5.48e-08	0.0199562
17	15	31035001	32113001	fluid_intelligence	Auwerx	4.27e-07	0.00385714
17	19	53048001	53574001	fluid_intelligence	Auwerx	4.98e-14	0.00665084
17	19	55442001	55732001	fluid_intelligence	Auwerx	1.85e-12	0.00770194
17	16	633001	1438001	height	Auwerx	7.76e-22	2.92348e-08
17	1	110018001	110601001	height	Auwerx	5.24e-16	0.000326059
17	21	36141001	36233001	height	Auwerx	2.08e-07	0.0298653
17	17	54939001	56451001	height	Auwerx	1.55e-06	0.0162682
17	2	90398001	94763001	height	Auwerx	3.26e-27	0.00380071
17	12	53101001	54259001	height	Auwerx	2.77e-07	0.000116686
17	17	68130001	68984001	height	Auwerx	1.4e-06	5.10778e-06
17	4	144847001	145887001	RBC_count	Auwerx	1.7e-06	0.00083164
17	16	81083001	81360001	RBC_count	Auwerx	4.09e-06	0.000990428
17	16	14838001	15602001	RBC_count	Auwerx	5.51e-13	0.0105416
17	13	110512001	111282001	neuroticism	Auwerx	3.64e-07	0.00018085
18	3	186853001	187045001	body_HEIGHTz	Hujoel	4.3e-13	0.0563327
18	2	180986001	185758001	body_HEIGHTz	Hujoel	7.5e-42	0.00423663
18	17	40302001	40323001	body_HEIGHTz	Hujoel	3.9e-22	0.376158
18	14	59486001	59529001	body_HEIGHTz	Hujoel	9.2e-10	0.0236441
18	3	38706001	46451001	body_HEIGHTz	Hujoel	1.2e-08	0.000115745
18	7	31879001	32498001	body_HEIGHTz	Hujoel	7.7e-12	0.00031917
18	5	153685001	154813001	body_HEIGHTz	Hujoel	7.8e-33	0.00124119
18	3	167321001	170435001	body_HEIGHTz	Hujoel	2.9e-10	0.00135108
18	12	42317001	43455001	body_HEIGHTz	Hujoel	9.3e-15	0.00397512
18	5	33642001	33946001	body_HEIGHTz	Hujoel	2.4e-11	0.0102795
18	15	66094001	66534001	body_HEIGHTz	Hujoel	1.8e-12	7.58695e-07
18	21	46194001	46267001	body_HEIGHTz	Hujoel	2.7e-11	0.00882486
18	5	40979001	41914001	body_HEIGHTz	Hujoel	1.1e-65	9.43543e-05
18	10	68449001	69262001	body_HEIGHTz	Hujoel	6.8e-10	0.0023701
18	5	168711001	168724001	body_HEIGHTz	Hujoel	4.4e-09	0.0734918
18	21	36250001	38817001	body_HEIGHTz	Hujoel	1.2e-19	0.000227472
18	2	113939001	113941001	body_HEIGHTz	Hujoel	1.6e-13	0.0148806
18	5	75512001	77440001	body_HEIGHTz	Hujoel	1.8e-10	0.000505034
18	20	45001001	45256001	body_HEIGHTz	Hujoel	4.7e-08	0.00280706
18	2	148921001	149581001	body_HEIGHTz	Hujoel	2.5e-08	0.000405132
18	13	17830001	17955001	body_HEIGHTz	Hujoel	3e-09	0.00428868
18	11	17149001	17290001	blood_RED_COUNT_v2	Hujoel	6.8e-10	0.103738
18	19	38536001	38733001	blood_RED_COUNT_v2	Hujoel	1.8e-11	0.00100243
18	2	230865001	230867001	blood_RED_COUNT_v2	Hujoel	1.4e-13	0.00895148
18	17	551001	747001	blood_RED_COUNT_v2	Hujoel	4.7e-08	0.000418836
18	15	42638001	42641001	blood_RED_COUNT_v2	Hujoel	9.2e-22	0.234407
18	12	9193001	10705001	blood_RED_COUNT_v2	Hujoel	1.5e-11	0.00427563
18	13	27426001	27561001	blood_RED_COUNT_v2	Hujoel	4.6e-13	0.000598517
18	3	47264001	47273001	blood_RED_COUNT_v2	Hujoel	1.6e-13	0.0184926
18	5	55633001	55650001	blood_RED_COUNT_v2	Hujoel	3.1e-54	0.39932
18	18	74331001	74391001	blood_RETICULOCYTE_COUNT_v2	Hujoel	3.9e-61	0.00981556
18	3	183825001	183846001	blood_RETICULOCYTE_COUNT_v2	Hujoel	6.4e-49	0.066619
18	12	113285001	113323001	blood_RETICULOCYTE_COUNT_v2	Hujoel	9.3e-13	0.008191
18	12	113005001	113247001	blood_RETICULOCYTE_COUNT_v2	Hujoel	7.1e-25	0.0123023
18	4	109525001	109686001	blood_RETICULOCYTE_COUNT_v2	Hujoel	4.6e-19	0.0815497
18	16	67178001	67205001	blood_RETICULOCYTE_COUNT_v2	Hujoel	6.7e-38	6.61015e-05
18	5	93743001	93868001	blood_RETICULOCYTE_COUNT_v2	Hujoel	3.8e-11	0.00372856
18	10	49528001	49532001	blood_RETICULOCYTE_COUNT_v2	Hujoel	3.5e-11	0.001889
18	19	10362001	11020001	lung_FEV1FVCzSMOKE	Hujoel	3.5e-13	0.00384949
18	11	67683001	67738001	reticulocyte_count	Auwerx	3.08e-14	0.111212
18	4	99612001	100448001	reticulocyte_count	Auwerx	4.7e-14	0.00285743
18	10	106620001	106831001	reticulocyte_count	Auwerx	6.84e-09	6.67522e-05
18	7	137656001	138107001	reticulocyte_count	Auwerx	5.48e-08	0.000481739
18	16	400001	576001	fluid_intelligence	Auwerx	4.27e-07	0.000600373
18	6	60505001	64083001	fluid_intelligence	Auwerx	4.98e-14	0.000756891
18	6	31575001	31768001	fluid_intelligence	Auwerx	1.85e-12	0.00273444
18	13	33130001	37006001	height	Auwerx	7.76e-22	1.44805e-05
18	3	149370001	150605001	height	Auwerx	5.24e-16	0.000465319
18	14	73258001	73294001	height	Auwerx	2.08e-07	0.00387073
18	10	63175001	67221001	height	Auwerx	1.55e-06	0.0168127
18	13	17536001	17794001	height	Auwerx	3.26e-27	0.0014284
18	10	7729001	12233001	height	Auwerx	2.77e-07	3.58968e-05
18	17	4543001	4954001	height	Auwerx	1.4e-06	0.00369481
18	18	2925001	3535001	RBC_count	Auwerx	1.7e-06	0.00217973
18	19	16652001	16959001	RBC_count	Auwerx	4.09e-06	0.00370552
18	3	66378001	69967001	RBC_count	Auwerx	5.51e-13	2.35413e-06
18	2	202941001	203215001	neuroticism	Auwerx	3.64e-07	0.00507216
19	8	27464001	27493001	body_HEIGHTz	Hujoel	4.3e-13	0.0569071
19	7	3642001	5594001	body_HEIGHTz	Hujoel	7.5e-42	0.0015191
19	19	19428001	19431001	body_HEIGHTz	Hujoel	3.9e-22	0.0186675
19	9	84816001	85022001	body_HEIGHTz	Hujoel	9.2e-10	0.00116826
19	13	45479001	68987001	body_HEIGHTz	Hujoel	1.2e-08	4.59315e-06
19	21	46485001	46546001	body_HEIGHTz	Hujoel	7.7e-12	0.0139218
19	2	88185001	89642001	body_HEIGHTz	Hujoel	7.8e-33	0.000344024
19	7	65692001	72627001	body_HEIGHTz	Hujoel	2.9e-10	0.00127858
19	10	131097001	132167001	body_HEIGHTz	Hujoel	9.3e-15	0.0130382
19	13	17315001	17346001	body_HEIGHTz	Hujoel	2.4e-11	0.0310007
19	3	23532001	25627001	body_HEIGHTz	Hujoel	1.8e-12	0.00296801
19	20	2312001	2495001	body_HEIGHTz	Hujoel	2.7e-11	0.00656478
19	13	44980001	45705001	body_HEIGHTz	Hujoel	1.1e-65	0.00669662
19	18	32093001	35142001	body_HEIGHTz	Hujoel	6.8e-10	0.00812679
19	13	16546001	16554001	body_HEIGHTz	Hujoel	4.4e-09	0.2646
19	4	16360001	22415001	body_HEIGHTz	Hujoel	1.2e-19	0.000134766
19	15	58564001	58566001	body_HEIGHTz	Hujoel	1.6e-13	0.0561245
19	2	232816001	233749001	body_HEIGHTz	Hujoel	1.8e-10	0.000892583
19	5	129105001	129667001	body_HEIGHTz	Hujoel	4.7e-08	0.0290259
19	8	61555001	62968001	body_HEIGHTz	Hujoel	2.5e-08	0.00150228
19	14	76829001	77291001	body_HEIGHTz	Hujoel	3e-09	0.00141686
19	4	9363001	9388001	blood_RED_COUNT_v2	Hujoel	6.8e-10	7.68705e-05
19	3	121939001	122466001	blood_RED_COUNT_v2	Hujoel	1.8e-11	2.29145e-05
19	15	20935001	20937001	blood_RED_COUNT_v2	Hujoel	1.4e-13	0.0832512
19	10	97655001	97761001	blood_RED_COUNT_v2	Hujoel	4.7e-08	0.00625438
19	10	26756001	26760001	blood_RED_COUNT_v2	Hujoel	9.2e-22	0.0367499
19	12	110326001	111783001	blood_RED_COUNT_v2	Hujoel	1.5e-11	4.1156e-05
19	19	1483001	1528001	blood_RED_COUNT_v2	Hujoel	4.6e-13	0.00281439
19	1	809001	878001	blood_RED_COUNT_v2	Hujoel	1.6e-13	0.00574468
19	7	99389001	99396001	blood_RED_COUNT_v2	Hujoel	3.1e-54	0.00476744
19	3	195867001	195882001	blood_RETICULOCYTE_COUNT_v2	Hujoel	3.9e-61	0.0601786
19	15	42308001	42340001	blood_RETICULOCYTE_COUNT_v2	Hujoel	6.4e-49	0.00380329
19	14	59499001	59563001	blood_RETICULOCYTE_COUNT_v2	Hujoel	9.3e-13	0.014419
19	20	37746001	38230001	blood_RETICULOCYTE_COUNT_v2	Hujoel	7.1e-25	0.000600837
19	19	51528001	51648001	blood_RETICULOCYTE_COUNT_v2	Hujoel	4.6e-19	2.6097e-05
19	12	52519001	52590001	blood_RETICULOCYTE_COUNT_v2	Hujoel	6.7e-38	0.0149921
19	11	128972001	128989001	blood_RETICULOCYTE_COUNT_v2	Hujoel	3.8e-11	0.173434
19	7	64249001	64261001	blood_RETICULOCYTE_COUNT_v2	Hujoel	3.5e-11	0.105399
19	4	27020001	39033001	lung_FEV1FVCzSMOKE	Hujoel	3.5e-13	0.000184818
19	14	24104001	24125001	reticulocyte_count	Auwerx	3.08e-14	0.0346975
19	10	93641001	94260001	reticulocyte_count	Auwerx	4.7e-14	0.00430189
19	15	71893001	72009001	reticulocyte_count	Auwerx	6.84e-09	9.98572e-05
19	13	18665001	19130001	reticulocyte_count	Auwerx	5.48e-08	0.00140152
19	11	68772001	69051001	fluid_intelligence	Auwerx	4.27e-07	0.00155074
19	11	130895001	133921001	fluid_intelligence	Auwerx	4.98e-14	0.0183201
19	14	32934001	35001001	fluid_intelligence	Auwerx	1.85e-12	0.00571545
19	5	107725001	112268001	height	Auwerx	7.76e-22	0.00148675
19	12	103981001	104835001	height	Auwerx	5.24e-16	0.0042026
19	16	70992001	71095001	height	Auwerx	2.08e-07	0.0151045
19	10	103446001	104027001	height	Auwerx	1.55e-06	0.00225073
19	21	41443001	41993001	height	Auwerx	3.26e-27	0.00281588
19	4	163471001	168398001	height	Auwerx	2.77e-07	0.000106577
19	9	130378001	131010001	height	Auwerx	1.4e-06	0.000430243
19	10	119423001	119910001	RBC_count	Auwerx	1.7e-06	4.81546e-05
19	15	45113001	45432001	RBC_count	Auwerx	4.09e-06	0.000250279
19	13	17856001	18842001	RBC_count	Auwerx	5.51e-13	0.00170777
19	5	157571001	159170001	neuroticism	Auwerx	3.64e-07	0.000342309
20	3	125010001	125023001	body_HEIGHTz	Hujoel	4.3e-13	0.00990464
20	3	120698001	122263001	body_HEIGHTz	Hujoel	7.5e-42	0.00257897
20	19	7931001	7934001	body_HEIGHTz	Hujoel	3.9e-22	0.00713614
20	11	74989001	75170001	body_HEIGHTz	Hujoel	9.2e-10	0.029823
20	9	69073001	83808001	body_HEIGHTz	Hujoel	1.2e-08	3.25318e-07
20	5	150045001	150081001	body_HEIGHTz	Hujoel	7.7e-12	0.00467178
20	18	32937001	34823001	body_HEIGHTz	Hujoel	7.8e-33	0.00812679
20	21	10521001	18331001	body_HEIGHTz	Hujoel	2.9e-10	0.00119148
20	3	128861001	129132001	body_HEIGHTz	Hujoel	9.3e-15	0.00791398
20	5	11199001	11906001	body_HEIGHTz	Hujoel	2.4e-11	0.0343258
20	14	45116001	47098001	body_HEIGHTz	Hujoel	1.8e-12	0.00418406
20	18	62140001	62282001	body_HEIGHTz	Hujoel	2.7e-11	0.0186068
20	8	12374001	14110001	body_HEIGHTz	Hujoel	1.1e-65	0.000328514
20	21	27421001	30757001	body_HEIGHTz	Hujoel	6.8e-10	0.0012105
20	4	86016001	86031001	body_HEIGHTz	Hujoel	4.4e-09	0.0196286
20	13	42297001	45592001	body_HEIGHTz	Hujoel	1.2e-19	0.00175478
20	7	88108001	88110001	body_HEIGHTz	Hujoel	1.6e-13	0.00261326
20	9	111416001	113059001	body_HEIGHTz	Hujoel	1.8e-10	0.000877091
20	5	140691001	140808001	body_HEIGHTz	Hujoel	4.7e-08	0.000540531
20	13	42962001	43971001	body_HEIGHTz	Hujoel	2.5e-08	0.00175478
20	5	128336001	129649001	body_HEIGHTz	Hujoel	3e-09	0.00409356
20	9	17299001	17335001	blood_RED_COUNT_v2	Hujoel	6.8e-10	0.00974597
20	14	88575001	88846001	blood_RED_COUNT_v2	Hujoel	1.8e-11	0.00138853
20	14	101892001	101894001	blood_RED_COUNT_v2	Hujoel	1.4e-13	0.0395441
20	5	163471001	167376001	blood_RED_COUNT_v2	Hujoel	4.7e-08	0.0207029
20	5	73869001	73872001	blood_RED_COUNT_v2	Hujoel	9.2e-22	0.0399789
20	16	29555001	30426001	blood_RED_COUNT_v2	Hujoel	1.5e-11	1.62709e-07
20	2	102015001	102175001	blood_RED_COUNT_v2	Hujoel	4.6e-13	0.00885531
20	21	46555001	46563001	blood_RED_COUNT_v2	Hujoel	1.6e-13	0.0102753
20	17	5184001	5216001	blood_RED_COUNT_v2	Hujoel	3.1e-54	0.172862
20	1	122874001	122889001	blood_RETICULOCYTE_COUNT_v2	Hujoel	3.9e-61	0.0374072
20	17	73252001	73341001	blood_RETICULOCYTE_COUNT_v2	Hujoel	6.4e-49	0.0782529
20	3	46443001	46532001	blood_RETICULOCYTE_COUNT_v2	Hujoel	9.3e-13	0.00287838
20	21	44592001	44962001	blood_RETICULOCYTE_COUNT_v2	Hujoel	7.1e-25	1.55876e-07
20	13	38784001	38881001	blood_RETICULOCYTE_COUNT_v2	Hujoel	4.6e-19	0.00489776
20	19	45162001	45261001	blood_RETICULOCYTE_COUNT_v2	Hujoel	6.7e-38	0.000574473
20	3	183042001	183094001	blood_RETICULOCYTE_COUNT_v2	Hujoel	3.8e-11	0.0273351
20	6	123063001	123066001	blood_RETICULOCYTE_COUNT_v2	Hujoel	3.5e-11	0.0725133
20	8	143267001	143974001	lung_FEV1FVCzSMOKE	Hujoel	3.5e-13	0.00601863
20	6	39315001	39346001	reticulocyte_count	Auwerx	3.08e-14	8.64945e-05
20	9	128827001	129005001	reticulocyte_count	Auwerx	4.7e-14	0.000481219
20	2	111830001	111890001	reticulocyte_count	Auwerx	6.84e-09	0.0194886
20	15	41999001	42158001	reticulocyte_count	Auwerx	5.48e-08	0.0015989
20	6	152359001	152466001	fluid_intelligence	Auwerx	4.27e-07	0.00459606
20	4	64279001	67593001	fluid_intelligence	Auwerx	4.98e-14	0.00751815
20	10	125720001	126095001	fluid_intelligence	Auwerx	1.85e-12	0.0135034
20	5	158777001	163446001	height	Auwerx	7.76e-22	0.0046236
20	11	57805001	58995001	height	Auwerx	5.24e-16	0.00245754
20	9	68323001	68611001	height	Auwerx	2.08e-07	0.0579565
20	16	2431001	2714001	height	Auwerx	1.55e-06	0.00379377
20	4	38829001	39307001	height	Auwerx	3.26e-27	0.00512798
20	5	38950001	41764001	height	Auwerx	2.77e-07	9.43543e-05
20	9	74985001	76856001	height	Auwerx	1.4e-06	0.000437467
20	17	44901001	45259001	RBC_count	Auwerx	1.7e-06	0.00626929
20	8	73038001	73958001	RBC_count	Auwerx	4.09e-06	0.00171861
20	13	17288001	17743001	RBC_count	Auwerx	5.51e-13	0.00419346
20	14	20434001	21077001	neuroticism	Auwerx	3.64e-07	0.0315034
21	7	128086001	128256001	body_HEIGHTz	Hujoel	4.3e-13	0.0307495
21	8	23436001	25890001	body_HEIGHTz	Hujoel	7.5e-42	1.46102e-05
21	19	16879001	16890001	body_HEIGHTz	Hujoel	3.9e-22	0.0256469
21	3	10883001	11022001	body_HEIGHTz	Hujoel	9.2e-10	0.00941379
21	8	112286001	130239001	body_HEIGHTz	Hujoel	1.2e-08	5.92498e-12
21	19	49982001	50048001	body_HEIGHTz	Hujoel	7.7e-12	0.0737672
21	14	31599001	34518001	body_HEIGHTz	Hujoel	7.8e-33	0.00110695
21	8	73959001	84707001	body_HEIGHTz	Hujoel	2.9e-10	0.00052124
21	12	103931001	104254001	body_HEIGHTz	Hujoel	9.3e-15	0.0208593
21	16	77283001	77337001	body_HEIGHTz	Hujoel	2.4e-11	0.00130956
21	14	103700001	104035001	body_HEIGHTz	Hujoel	1.8e-12	0.000315763
21	8	52659001	53812001	body_HEIGHTz	Hujoel	2.7e-11	0.000521719
21	19	15055001	15431001	body_HEIGHTz	Hujoel	1.1e-65	6.66327e-05
21	21	30599001	32604001	body_HEIGHTz	Hujoel	6.8e-10	0.000848076
21	17	76057001	76063001	body_HEIGHTz	Hujoel	4.4e-09	0.0145316
21	19	15184001	16134001	body_HEIGHTz	Hujoel	1.2e-19	4.0443e-05
21	14	93691001	93693001	body_HEIGHTz	Hujoel	1.6e-13	0.00702267
21	15	23135001	28114001	body_HEIGHTz	Hujoel	1.8e-10	0.0013628
21	14	71704001	72476001	body_HEIGHTz	Hujoel	4.7e-08	0.0404668
21	12	76386001	77034001	body_HEIGHTz	Hujoel	2.5e-08	0.00253326
21	14	34562001	35025001	body_HEIGHTz	Hujoel	3e-09	0.00803628
21	20	32448001	32484001	blood_RED_COUNT_v2	Hujoel	6.8e-10	0.0605838
21	18	70204001	74438001	blood_RED_COUNT_v2	Hujoel	1.8e-11	0.00221657
21	16	30659001	30661001	blood_RED_COUNT_v2	Hujoel	1.4e-13	0.13375
21	6	144802001	145802001	blood_RED_COUNT_v2	Hujoel	4.7e-08	0.00819855
21	4	95170001	95184001	blood_RED_COUNT_v2	Hujoel	9.2e-22	0.23046
21	18	9677001	12456001	blood_RED_COUNT_v2	Hujoel	1.5e-11	0.000148359
21	7	23769001	24291001	blood_RED_COUNT_v2	Hujoel	4.6e-13	0.0244531
21	13	46367001	46379001	blood_RED_COUNT_v2	Hujoel	1.6e-13	0.0964131
21	9	32417001	32425001	blood_RED_COUNT_v2	Hujoel	3.1e-54	0.0556582
21	7	11107001	11382001	blood_RETICULOCYTE_COUNT_v2	Hujoel	3.9e-61	0.0120217
21	3	57105001	57167001	blood_RETICULOCYTE_COUNT_v2	Hujoel	6.4e-49	0.000182444
21	8	123145001	123241001	blood_RETICULOCYTE_COUNT_v2	Hujoel	9.3e-13	0.0103848
21	10	96527001	97015001	blood_RETICULOCYTE_COUNT_v2	Hujoel	7.1e-25	6.96444e-06
21	17	74433001	74523001	blood_RETICULOCYTE_COUNT_v2	Hujoel	4.6e-19	0.0135845
21	10	100505001	100550001	blood_RETICULOCYTE_COUNT_v2	Hujoel	6.7e-38	0.0162952
21	8	39648001	39726001	blood_RETICULOCYTE_COUNT_v2	Hujoel	3.8e-11	0.0224508
21	20	10293001	10298001	blood_RETICULOCYTE_COUNT_v2	Hujoel	3.5e-11	0.287719
21	13	78642001	95587001	lung_FEV1FVCzSMOKE	Hujoel	3.5e-13	0.0134756
21	2	134449001	134554001	reticulocyte_count	Auwerx	3.08e-14	0.0463546
21	9	76068001	76630001	reticulocyte_count	Auwerx	4.7e-14	0.00117205
21	5	162103001	163471001	reticulocyte_count	Auwerx	6.84e-09	0.00577347
21	20	30919001	31379001	reticulocyte_count	Auwerx	5.48e-08	0.00020759
21	19	37242001	37485001	fluid_intelligence	Auwerx	4.27e-07	0.0139823
21	7	6698001	6942001	fluid_intelligence	Auwerx	4.98e-14	0.00432634
21	15	25370001	27985001	fluid_intelligence	Auwerx	1.85e-12	0.00237784
21	6	49852001	52843001	height	Auwerx	7.76e-22	0.00322609
21	11	66488001	66701001	height	Auwerx	5.24e-16	0.000550014
21	6	89335001	89600001	height	Auwerx	2.08e-07	0.0220332
21	13	43849001	45342001	height	Auwerx	1.55e-06	0.00176898
21	6	69900001	70482001	height	Auwerx	3.26e-27	0.00981643
21	20	1634001	3224001	height	Auwerx	2.77e-07	2.8014e-05
21	8	94495001	95155001	height	Auwerx	1.4e-06	0.000699709
21	13	32186001	32410001	RBC_count	Auwerx	1.7e-06	0.00522654
21	18	47523001	49492001	RBC_count	Auwerx	4.09e-06	0.000731553
21	6	2953001	5004001	RBC_count	Auwerx	5.51e-13	0.000262648
21	16	14629001	14890001	neuroticism	Auwerx	3.64e-07	0.0251792
22	17	49763001	49800001	body_HEIGHTz	Hujoel	4.3e-13	0.0615865
22	16	77284001	81357001	body_HEIGHTz	Hujoel	7.5e-42	0.000202381
22	21	5116001	5119001	body_HEIGHTz	Hujoel	3.9e-22	0.194471
22	14	64552001	64732001	body_HEIGHTz	Hujoel	9.2e-10	0.20044
22	12	21042001	31202001	body_HEIGHTz	Hujoel	1.2e-08	0.000370161
22	21	46534001	46564001	body_HEIGHTz	Hujoel	7.7e-12	0.000304866
22	2	30750001	31370001	body_HEIGHTz	Hujoel	7.8e-33	0.000827822
22	10	38672001	43202001	body_HEIGHTz	Hujoel	2.9e-10	0.000240887
22	10	96207001	96430001	body_HEIGHTz	Hujoel	9.3e-15	0.0346471
22	13	111328001	112402001	body_HEIGHTz	Hujoel	2.4e-11	0.0193471
22	16	15581001	15781001	body_HEIGHTz	Hujoel	1.8e-12	0.00142985
22	4	82562001	82866001	body_HEIGHTz	Hujoel	2.7e-11	0.0699998
22	18	13059001	14451001	body_HEIGHTz	Hujoel	1.1e-65	0.0148631
22	7	130381001	133579001	body_HEIGHTz	Hujoel	6.8e-10	0.00276966
22	11	44172001	44208001	body_HEIGHTz	Hujoel	4.4e-09	0.260875
22	11	611001	1249001	body_HEIGHTz	Hujoel	1.2e-19	0.000290558
22	10	96321001	96323001	body_HEIGHTz	Hujoel	1.6e-13	0.195785
22	13	100626001	104816001	body_HEIGHTz	Hujoel	1.8e-10	4.66326e-05
22	12	106341001	106438001	body_HEIGHTz	Hujoel	4.7e-08	0.00559855
22	2	37007001	37140001	body_HEIGHTz	Hujoel	2.5e-08	0.002072
22	13	32734001	34945001	body_HEIGHTz	Hujoel	3e-09	0.00309892
22	16	55820001	55848001	blood_RED_COUNT_v2	Hujoel	6.8e-10	0.072815
22	15	44402001	44672001	blood_RED_COUNT_v2	Hujoel	1.8e-11	0.000181297
22	17	78551001	78553001	blood_RED_COUNT_v2	Hujoel	1.4e-13	0.644046
22	8	22540001	22592001	blood_RED_COUNT_v2	Hujoel	4.7e-08	0.0017615
22	19	53907001	53914001	blood_RED_COUNT_v2	Hujoel	9.2e-22	0.0431605
22	11	4086001	6433001	blood_RED_COUNT_v2	Hujoel	1.5e-11	0.00084828
22	17	75672001	75734001	blood_RED_COUNT_v2	Hujoel	4.6e-13	0.0102111
22	4	121762001	121807001	blood_RED_COUNT_v2	Hujoel	1.6e-13	0.0179642
22	3	45666001	45676001	blood_RED_COUNT_v2	Hujoel	3.1e-54	0.086498
22	13	48233001	48263001	blood_RETICULOCYTE_COUNT_v2	Hujoel	3.9e-61	0.0122297
22	2	178748001	178765001	blood_RETICULOCYTE_COUNT_v2	Hujoel	6.4e-49	3.49859e-08
22	17	19381001	19556001	blood_RETICULOCYTE_COUNT_v2	Hujoel	9.3e-13	0.00175777
22	13	45408001	46004001	blood_RETICULOCYTE_COUNT_v2	Hujoel	7.1e-25	0.00131635
22	20	35555001	35674001	blood_RETICULOCYTE_COUNT_v2	Hujoel	4.6e-19	2.61443e-06
22	14	18624001	18891001	blood_RETICULOCYTE_COUNT_v2	Hujoel	6.7e-38	0.0134137
22	11	63490001	63539001	blood_RETICULOCYTE_COUNT_v2	Hujoel	3.8e-11	5.73569e-05
22	21	42123001	42127001	blood_RETICULOCYTE_COUNT_v2	Hujoel	3.5e-11	0.323673
22	13	49476001	51964001	lung_FEV1FVCzSMOKE	Hujoel	3.5e-13	0.00150043
22	9	128107001	128151001	reticulocyte_count	Auwerx	3.08e-14	0.000657168
22	9	137787001	138075001	reticulocyte_count	Auwerx	4.7e-14	0.000535682
22	15	55319001	55376001	reticulocyte_count	Auwerx	6.84e-09	0.000253092
22	6	38154001	38758001	reticulocyte_count	Auwerx	5.48e-08	0.0087857
22	12	98894001	100098001	fluid_intelligence	Auwerx	4.27e-07	0.000864442
22	16	84889001	85711001	fluid_intelligence	Auwerx	4.98e-14	0.0111959
22	7	122513001	123956001	fluid_intelligence	Auwerx	1.85e-12	0.00211721
22	15	41984001	42683001	height	Auwerx	7.76e-22	1.35446e-05
22	14	21634001	22978001	height	Auwerx	5.24e-16	0.00212371
22	12	1793001	1855001	height	Auwerx	2.08e-07	0.00326155
22	6	27250001	28249001	height	Auwerx	1.55e-06	0.00102465
22	19	45810001	46386001	height	Auwerx	3.26e-27	0.000190507
22	12	71677001	76807001	height	Auwerx	2.77e-07	0.000516866
22	12	47989001	48785001	height	Auwerx	1.4e-06	0.00240732
22	8	94427001	94838001	RBC_count	Auwerx	1.7e-06	0.0073994
22	20	21511001	23881001	RBC_count	Auwerx	4.09e-06	0.00462039
22	17	43523001	44270001	RBC_count	Auwerx	5.51e-13	0.000774757
22	9	83955001	85589001	neuroticism	Auwerx	3.64e-07	0.00579836
23	4	140676001	140758001	body_HEIGHTz	Hujoel	4.3e-13	0.0360625
23	10	59654001	63188001	body_HEIGHTz	Hujoel	7.5e-42	0.000120005
23	10	70218001	70221001	body_HEIGHTz	Hujoel	3.9e-22	0.276404
23	15	48446001	48474001	body_HEIGHTz	Hujoel	9.2e-10	0.133891
23	19	47231001	49867001	body_HEIGHTz	Hujoel	1.2e-08	3.68613e-05
23	11	65185001	65264001	body_HEIGHTz	Hujoel	7.7e-12	0.00982473
23	2	210667001	214412001	body_HEIGHTz	Hujoel	7.8e-33	0.00596996
23	20	17436001	20037001	body_HEIGHTz	Hujoel	2.9e-10	9.66976e-05
23	17	18328001	18519001	body_HEIGHTz	Hujoel	9.3e-15	3.19957e-08
23	1	229658001	230252001	body_HEIGHTz	Hujoel	2.4e-11	0.00883956
23	21	41854001	42274001	body_HEIGHTz	Hujoel	1.8e-12	0.00482657
23	4	5988001	6296001	body_HEIGHTz	Hujoel	2.7e-11	0.00255542
23	16	11046001	11843001	body_HEIGHTz	Hujoel	1.1e-65	0.000693226
23	12	132013001	132780001	body_HEIGHTz	Hujoel	6.8e-10	4.71892e-06
23	2	192179001	192186001	body_HEIGHTz	Hujoel	4.4e-09	0.222557
23	6	17638001	24180001	body_HEIGHTz	Hujoel	1.2e-19	0.000362872
23	1	233361001	233363001	body_HEIGHTz	Hujoel	1.6e-13	0.135909
23	8	68031001	72031001	body_HEIGHTz	Hujoel	1.8e-10	0.00269734
23	11	118402001	118496001	body_HEIGHTz	Hujoel	4.7e-08	0.0299457
23	9	130365001	130466001	body_HEIGHTz	Hujoel	2.5e-08	0.000440674
23	13	35627001	36300001	body_HEIGHTz	Hujoel	3e-09	1.44805e-05
23	14	93137001	93208001	blood_RED_COUNT_v2	Hujoel	6.8e-10	9.83686e-05
23	1	92324001	93138001	blood_RED_COUNT_v2	Hujoel	1.8e-11	0.00223034
23	12	52692001	52694001	blood_RED_COUNT_v2	Hujoel	1.4e-13	0.00862601
23	3	15694001	16193001	blood_RED_COUNT_v2	Hujoel	4.7e-08	0.000910159
23	9	73159001	73162001	blood_RED_COUNT_v2	Hujoel	9.2e-22	0.0755937
23	4	140402001	145125001	blood_RED_COUNT_v2	Hujoel	1.5e-11	7.04928e-05
23	15	43798001	43836001	blood_RED_COUNT_v2	Hujoel	4.6e-13	0.00635288
23	15	51495001	51505001	blood_RED_COUNT_v2	Hujoel	1.6e-13	0.000164779
23	1	63546001	63558001	blood_RED_COUNT_v2	Hujoel	3.1e-54	0.184494
23	17	16062001	16074001	blood_RETICULOCYTE_COUNT_v2	Hujoel	3.9e-61	0.00700019
23	13	36878001	36969001	blood_RETICULOCYTE_COUNT_v2	Hujoel	6.4e-49	0.0206739
23	6	150066001	150685001	blood_RETICULOCYTE_COUNT_v2	Hujoel	9.3e-13	0.00270529
23	2	71683001	73081001	blood_RETICULOCYTE_COUNT_v2	Hujoel	7.1e-25	0.00287984
23	11	70456001	71094001	blood_RETICULOCYTE_COUNT_v2	Hujoel	4.6e-19	0.00184909
23	16	89744001	89778001	blood_RETICULOCYTE_COUNT_v2	Hujoel	6.7e-38	0.00829886
23	16	30205001	30228001	blood_RETICULOCYTE_COUNT_v2	Hujoel	3.8e-11	9.10062e-05
23	4	40751001	40762001	blood_RETICULOCYTE_COUNT_v2	Hujoel	3.5e-11	0.308373
23	20	34412001	35272001	lung_FEV1FVCzSMOKE	Hujoel	3.5e-13	0.000231893
23	6	33286001	33298001	reticulocyte_count	Auwerx	3.08e-14	0.0229717
23	13	20690001	20985001	reticulocyte_count	Auwerx	4.7e-14	2.24476e-05
23	13	75712001	75839001	reticulocyte_count	Auwerx	6.84e-09	7.64827e-06
23	7	39998001	41691001	reticulocyte_count	Auwerx	5.48e-08	0.00337225
23	11	82928001	83276001	fluid_intelligence	Auwerx	4.27e-07	0.011608
23	16	11554001	11966001	fluid_intelligence	Auwerx	4.98e-14	0.00226076
23	6	166508001	167829001	fluid_intelligence	Auwerx	1.85e-12	0.0109848
23	3	33606001	37331001	height	Auwerx	7.76e-22	0.00364504
23	20	10387001	13561001	height	Auwerx	5.24e-16	0.00146723
23	20	23402001	23604001	height	Auwerx	2.08e-07	0.0114543
23	14	58131001	58446001	height	Auwerx	1.55e-06	0.000511746
23	13	98245001	98869001	height	Auwerx	3.26e-27	0.011001
23	9	64412001	68266001	height	Auwerx	2.77e-07	0.000664896
23	13	44982001	46011001	height	Auwerx	1.4e-06	0.00669662
23	11	47785001	48947001	RBC_count	Auwerx	1.7e-06	0.000608175
23	10	65966001	68042001	RBC_count	Auwerx	4.09e-06	0.000123441
23	9	81919001	84298001	RBC_count	Auwerx	5.51e-13	0.000110972
23	20	35467001	35734001	neuroticism	Auwerx	3.64e-07	0.00111468
24	10	118690001	118730001	body_HEIGHTz	Hujoel	4.3e-13	0.0935074
24	11	85654001	89230001	body_HEIGHTz	Hujoel	7.5e-42	0.000242106
24	13	31739001	31759001	body_HEIGHTz	Hujoel	3.9e-22	0.260779
24	6	135358001	135448001	body_HEIGHTz	Hujoel	9.2e-10	0.00465742
24	6	157173001	167926001	body_HEIGHTz	Hujoel	1.2e-08	0.000127014
24	3	101660001	101734001	body_HEIGHTz	Hujoel	7.7e-12	0.0947283
24	20	62216001	62475001	body_HEIGHTz	Hujoel	7.8e-33	0.00732991
24	17	36105001	37562001	body_HEIGHTz	Hujoel	2.9e-10	3.95335e-06
24	12	6047001	6392001	body_HEIGHTz	Hujoel	9.3e-15	0.00513672
24	7	5715001	5884001	body_HEIGHTz	Hujoel	2.4e-11	0.048372
24	13	49360001	49932001	body_HEIGHTz	Hujoel	1.8e-12	0.00110535
24	11	67310001	67426001	body_HEIGHTz	Hujoel	2.7e-11	0.00494745
24	11	73424001	74095001	body_HEIGHTz	Hujoel	1.1e-65	8.80939e-05
24	8	51345001	54144001	body_HEIGHTz	Hujoel	6.8e-10	0.000521719
24	9	27208001	27215001	body_HEIGHTz	Hujoel	4.4e-09	0.0999237
24	10	93601001	95213001	body_HEIGHTz	Hujoel	1.2e-19	0.000689367
24	21	41816001	41818001	body_HEIGHTz	Hujoel	1.6e-13	0.303837
24	11	77124001	78228001	body_HEIGHTz	Hujoel	1.8e-10	0.000968986
24	21	29085001	29557001	body_HEIGHTz	Hujoel	4.7e-08	0.0356198
24	10	88607001	88913001	body_HEIGHTz	Hujoel	2.5e-08	0.00618709
24	6	60531001	63779001	body_HEIGHTz	Hujoel	3e-09	2.05804e-05
24	15	90448001	90469001	blood_RED_COUNT_v2	Hujoel	6.8e-10	0.0866035
24	1	150324001	150665001	blood_RED_COUNT_v2	Hujoel	1.8e-11	7.88023e-05
24	8	30887001	30889001	blood_RED_COUNT_v2	Hujoel	1.4e-13	0.0360921
24	20	51524001	51691001	blood_RED_COUNT_v2	Hujoel	4.7e-08	0.000301093
24	20	23397001	23404001	blood_RED_COUNT_v2	Hujoel	9.2e-22	0.160812
24	4	109714001	113347001	blood_RED_COUNT_v2	Hujoel	1.5e-11	0.00522936
24	8	92917001	93726001	blood_RED_COUNT_v2	Hujoel	4.6e-13	0.024139
24	19	2835001	2855001	blood_RED_COUNT_v2	Hujoel	1.6e-13	0.0399767
24	6	32176001	32184001	blood_RED_COUNT_v2	Hujoel	3.1e-54	0.0436686
24	12	111715001	111735001	blood_RETICULOCYTE_COUNT_v2	Hujoel	3.9e-61	0.000813168
24	5	115277001	115394001	blood_RETICULOCYTE_COUNT_v2	Hujoel	6.4e-49	0.000501669
24	15	99799001	100133001	blood_RETICULOCYTE_COUNT_v2	Hujoel	9.3e-13	0.000186529
24	17	28495001	28664001	blood_RETICULOCYTE_COUNT_v2	Hujoel	7.1e-25	0.016068
24	9	114070001	114179001	blood_RETICULOCYTE_COUNT_v2	Hujoel	4.6e-19	4.86545e-05
24	13	41591001	41721001	blood_RETICULOCYTE_COUNT_v2	Hujoel	6.7e-38	0.0123217
24	7	44061001	44083001	blood_RETICULOCYTE_COUNT_v2	Hujoel	3.8e-11	0.00343719
24	12	94650001	94836001	blood_RETICULOCYTE_COUNT_v2	Hujoel	3.5e-11	0.0105897
24	14	96323001	99939001	lung_FEV1FVCzSMOKE	Hujoel	3.5e-13	3.93626e-05
24	9	18505001	18641001	reticulocyte_count	Auwerx	3.08e-14	0.0105182
24	14	88429001	88630001	reticulocyte_count	Auwerx	4.7e-14	0.00726363
24	9	111570001	111693001	reticulocyte_count	Auwerx	6.84e-09	0.000656983
24	7	150791001	151003001	reticulocyte_count	Auwerx	5.48e-08	0.000480037
24	13	95709001	95992001	fluid_intelligence	Auwerx	4.27e-07	0.0254565
24	6	52025001	52508001	fluid_intelligence	Auwerx	4.98e-14	0.013053
24	7	44573001	45159001	fluid_intelligence	Auwerx	1.85e-12	0.00639033
24	4	8295001	9881001	height	Auwerx	7.76e-22	2.0309e-05
24	5	151746001	154056001	height	Auwerx	5.24e-16	0.00306154
24	19	16945001	17010001	height	Auwerx	2.08e-07	0.0128832
24	20	34507001	34924001	height	Auwerx	1.55e-06	1.09217e-11
24	7	44212001	44800001	height	Auwerx	3.26e-27	0.00103323
24	7	85141001	88133001	height	Auwerx	2.77e-07	0.000697471
24	12	4653001	6076001	height	Auwerx	1.4e-06	0.00842677
24	6	24554001	24938001	RBC_count	Auwerx	1.7e-06	0.00570813
24	14	19169001	20035001	RBC_count	Auwerx	4.09e-06	0.00263155
24	20	3944001	6079001	RBC_count	Auwerx	5.51e-13	3.60354e-05
24	2	85544001	86029001	neuroticism	Auwerx	3.64e-07	0.00251738
25	20	38140001	38157001	body_HEIGHTz	Hujoel	4.3e-13	0.0199427
25	2	173263001	177235001	body_HEIGHTz	Hujoel	7.5e-42	5.7307e-06
25	3	108377001	108383001	body_HEIGHTz	Hujoel	3.9e-22	0.134766
25	5	169996001	170058001	body_HEIGHTz	Hujoel	9.2e-10	0.0560104
25	9	134466001	138052001	body_HEIGHTz	Hujoel	1.2e-08	0.000111868
25	4	147879001	148073001	body_HEIGHTz	Hujoel	7.7e-12	0.00353858
25	6	18364001	22289001	body_HEIGHTz	Hujoel	7.8e-33	0.000362872
25	2	151524001	154448001	body_HEIGHTz	Hujoel	2.9e-10	0.00199187
25	21	17594001	21000001	body_HEIGHTz	Hujoel	9.3e-15	0.0027441
25	8	41665001	41702001	body_HEIGHTz	Hujoel	2.4e-11	0.0133405
25	19	35157001	35528001	body_HEIGHTz	Hujoel	1.8e-12	0.0265861
25	11	124571001	124748001	body_HEIGHTz	Hujoel	2.7e-11	0.0254192
25	15	63562001	63914001	body_HEIGHTz	Hujoel	1.1e-65	0.000243096
25	12	71662001	76076001	body_HEIGHTz	Hujoel	6.8e-10	0.000516866
25	15	80942001	80949001	body_HEIGHTz	Hujoel	4.4e-09	0.0786993
25	5	141346001	142904001	body_HEIGHTz	Hujoel	1.2e-19	0.000648255
25	12	48920001	48922001	body_HEIGHTz	Hujoel	1.6e-13	0.100225
25	8	123349001	125034001	body_HEIGHTz	Hujoel	1.8e-10	0.00491781
25	19	32838001	32933001	body_HEIGHTz	Hujoel	4.7e-08	0.00359415
25	6	159039001	159749001	body_HEIGHTz	Hujoel	2.5e-08	0.000602719
25	12	101183001	101388001	body_HEIGHTz	Hujoel	3e-09	0.00116944
25	2	68156001	68183001	blood_RED_COUNT_v2	Hujoel	6.8e-10	0.00776892
25	10	5077001	5743001	blood_RED_COUNT_v2	Hujoel	1.8e-11	0.0124515
25	10	102573001	102575001	blood_RED_COUNT_v2	Hujoel	1.4e-13	0.114817
25	15	81357001	82233001	blood_RED_COUNT_v2	Hujoel	4.7e-08	0.00746041
25	2	85609001	85612001	blood_RED_COUNT_v2	Hujoel	9.2e-22	0.497588
25	1	147185001	148983001	blood_RED_COUNT_v2	Hujoel	1.5e-11	5.02364e-05
25	4	2991001	3042001	blood_RED_COUNT_v2	Hujoel	4.6e-13	0.105928
25	15	30612001	30632001	blood_RED_COUNT_v2	Hujoel	1.6e-13	0.0146896
25	13	95995001	96015001	blood_RED_COUNT_v2	Hujoel	3.1e-54	0.154513
25	18	58366001	58389001	blood_RETICULOCYTE_COUNT_v2	Hujoel	3.9e-61	0.0315737
25	16	2231001	2245001	blood_RETICULOCYTE_COUNT_v2	Hujoel	6.4e-49	0.147641
25	6	35637001	35816001	blood_RETICULOCYTE_COUNT_v2	Hujoel	9.3e-13	0.00031525
25	7	142066001	142942001	blood_RETICULOCYTE_COUNT_v2	Hujoel	7.1e-25	3.95425e-16
25	16	20351001	20423001	blood_RETICULOCYTE_COUNT_v2	Hujoel	4.6e-19	0.0226934
25	10	45692001	45730001	blood_RETICULOCYTE_COUNT_v2	Hujoel	6.7e-38	0.00738207
25	14	54480001	54533001	blood_RETICULOCYTE_COUNT_v2	Hujoel	3.8e-11	0.123821
25	16	69648001	69651001	blood_RETICULOCYTE_COUNT_v2	Hujoel	3.5e-11	0.00077754
25	10	12085001	13660001	lung_FEV1FVCzSMOKE	Hujoel	3.5e-13	0.000228815
25	5	37824001	38353001	reticulocyte_count	Auwerx	3.08e-14	5.86258e-07
25	9	114074001	114293001	reticulocyte_count	Auwerx	4.7e-14	4.86545e-05
25	20	23825001	24973001	reticulocyte_count	Auwerx	6.84e-09	0.0337412
25	15	47766001	48227001	reticulocyte_count	Auwerx	5.48e-08	0.00104572
25	8	67051001	67213001	fluid_intelligence	Auwerx	4.27e-07	0.0436539
25	19	49652001	49853001	fluid_intelligence	Auwerx	4.98e-14	0.0024548
25	13	110667001	112522001	fluid_intelligence	Auwerx	1.85e-12	0.00666002
25	4	46974001	48558001	height	Auwerx	7.76e-22	0.00062485
25	12	104015001	104929001	height	Auwerx	5.24e-16	0.0042026
25	19	42053001	42103001	height	Auwerx	2.08e-07	0.00695789
25	19	32972001	33249001	height	Auwerx	1.55e-06	0.000881576
25	12	48717001	49050001	height	Auwerx	3.26e-27	0.00065877
25	3	4453001	9127001	height	Auwerx	2.77e-07	0.000465979
25	12	61867001	63620001	height	Auwerx	1.4e-06	0.00494462
25	11	75498001	76465001	RBC_count	Auwerx	1.7e-06	0.00151048
25	7	143640001	144275001	RBC_count	Auwerx	4.09e-06	0.000302066
25	21	44031001	44541001	RBC_count	Auwerx	5.51e-13	0.000101993
25	16	87838001	88633001	neuroticism	Auwerx	3.64e-07	0.00797173
26	8	90061001	90083001	body_HEIGHTz	Hujoel	4.3e-13	0.0326376
26	8	138616001	141220001	body_HEIGHTz	Hujoel	7.5e-42	0.00399528
26	14	94569001	94589001	body_HEIGHTz	Hujoel	3.9e-22	0.070628
26	12	22334001	22486001	body_HEIGHTz	Hujoel	9.2e-10	0.0198649
26	18	6264001	20985001	body_HEIGHTz	Hujoel	1.2e-08	0.000204601
26	4	144002001	144575001	body_HEIGHTz	Hujoel	7.7e-12	0.014519
26	19	58184001	58515001	body_HEIGHTz	Hujoel	7.8e-33	0.00417794
26	14	45174001	50359001	body_HEIGHTz	Hujoel	2.9e-10	0.00478974
26	11	54708001	55915001	body_HEIGHTz	Hujoel	9.3e-15	0.000555595
26	1	54755001	54815001	body_HEIGHTz	Hujoel	2.4e-11	0.0113772
26	8	109527001	112474001	body_HEIGHTz	Hujoel	1.8e-12	0.0148407
26	12	101110001	101302001	body_HEIGHTz	Hujoel	2.7e-11	0.00477428
26	8	60830001	63027001	body_HEIGHTz	Hujoel	1.1e-65	0.000258693
26	16	4645001	5098001	body_HEIGHTz	Hujoel	6.8e-10	0.00098199
26	2	213050001	213149001	body_HEIGHTz	Hujoel	4.4e-09	0.272361
26	12	69689001	71909001	body_HEIGHTz	Hujoel	1.2e-19	0.000885378
26	5	26907001	26909001	body_HEIGHTz	Hujoel	1.6e-13	0.218926
26	16	56830001	57528001	body_HEIGHTz	Hujoel	1.8e-10	0.000106728
26	14	22834001	22912001	body_HEIGHTz	Hujoel	4.7e-08	0.0194966
26	15	31041001	32159001	body_HEIGHTz	Hujoel	2.5e-08	9.29939e-06
26	2	208274001	209680001	body_HEIGHTz	Hujoel	3e-09	0.00159237
26	6	31761001	31772001	blood_RED_COUNT_v2	Hujoel	6.8e-10	0.0219279
26	5	174923001	176353001	blood_RED_COUNT_v2	Hujoel	1.8e-11	3.0681e-05
26	10	93663001	93665001	blood_RED_COUNT_v2	Hujoel	1.4e-13	0.186562
26	15	40754001	40857001	blood_RED_COUNT_v2	Hujoel	4.7e-08	0.00119417
26	6	132751001	132754001	blood_RED_COUNT_v2	Hujoel	9.2e-22	0.0327717
26	11	74789001	77105001	blood_RED_COUNT_v2	Hujoel	1.5e-11	0.000511184
26	16	46391001	46605001	blood_RED_COUNT_v2	Hujoel	4.6e-13	0.00128714
26	13	18279001	18296001	blood_RED_COUNT_v2	Hujoel	1.6e-13	0.119982
26	5	134709001	134722001	blood_RED_COUNT_v2	Hujoel	3.1e-54	0.0901058
26	11	119110001	119132001	blood_RETICULOCYTE_COUNT_v2	Hujoel	3.9e-61	0.0535193
26	3	72812001	72847001	blood_RETICULOCYTE_COUNT_v2	Hujoel	6.4e-49	0.0337515
26	18	31329001	31392001	blood_RETICULOCYTE_COUNT_v2	Hujoel	9.3e-13	0.00061397
26	12	113277001	113923001	blood_RETICULOCYTE_COUNT_v2	Hujoel	7.1e-25	0.008191
26	10	75022001	75106001	blood_RETICULOCYTE_COUNT_v2	Hujoel	4.6e-19	0.00287242
26	20	21515001	23085001	blood_RETICULOCYTE_COUNT_v2	Hujoel	6.7e-38	0.0189762
26	19	16535001	16578001	blood_RETICULOCYTE_COUNT_v2	Hujoel	3.8e-11	0.000727022
26	13	39048001	39171001	blood_RETICULOCYTE_COUNT_v2	Hujoel	3.5e-11	0.0538559
26	7	129857001	132166001	lung_FEV1FVCzSMOKE	Hujoel	3.5e-13	0.000968087
26	14	37606001	37699001	reticulocyte_count	Auwerx	3.08e-14	0.0256879
26	3	114036001	115854001	reticulocyte_count	Auwerx	4.7e-14	0.000187024
26	2	1911001	3317001	reticulocyte_count	Auwerx	6.84e-09	0.000978241
26	3	196946001	197083001	reticulocyte_count	Auwerx	5.48e-08	0.0146181
26	20	20050001	20475001	fluid_intelligence	Auwerx	4.27e-07	0.0238274
26	17	9597001	9972001	fluid_intelligence	Auwerx	4.98e-14	0.0104651
26	20	43585001	44409001	fluid_intelligence	Auwerx	1.85e-12	0.00490448
26	11	117411001	118534001	height	Auwerx	7.76e-22	0.00023677
26	11	102836001	103189001	height	Auwerx	5.24e-16	4.03666e-05
26	8	66873001	66964001	height	Auwerx	2.08e-07	0.00505091
26	11	3005001	3602001	height	Auwerx	1.55e-06	0.000545888
26	3	8992001	9707001	height	Auwerx	3.26e-27	0.00464534
26	20	41113001	43917001	height	Auwerx	2.77e-07	0.00870886
26	10	79941001	84151001	height	Auwerx	1.4e-06	0.00123289
26	8	11853001	12572001	RBC_count	Auwerx	1.7e-06	4.93464e-05
26	20	45024001	45537001	RBC_count	Auwerx	4.09e-06	0.0025962
26	10	17390001	19735001	RBC_count	Auwerx	5.51e-13	0.00715965
26	14	73106001	73514001	neuroticism	Auwerx	3.64e-07	0.00182383
27	7	87978001	88130001	body_HEIGHTz	Hujoel	4.3e-13	0.00261326
27	20	420001	2401001	body_HEIGHTz	Hujoel	7.5e-42	2.8014e-05
27	5	1335001	1339001	body_HEIGHTz	Hujoel	3.9e-22	0.214592
27	8	42460001	42733001	body_HEIGHTz	Hujoel	9.2e-10	0.069482
27	9	77426001	92497001	body_HEIGHTz	Hujoel	1.2e-08	3.25318e-07
27	20	61600001	61978001	body_HEIGHTz	Hujoel	7.7e-12	0.016264
27	4	124670001	127808001	body_HEIGHTz	Hujoel	7.8e-33	0.00648335
27	19	14610001	15645001	body_HEIGHTz	Hujoel	2.9e-10	4.0443e-05
27	10	121503001	122196001	body_HEIGHTz	Hujoel	9.3e-15	0.00069187
27	11	65648001	65719001	body_HEIGHTz	Hujoel	2.4e-11	0.0190518
27	14	73878001	74077001	body_HEIGHTz	Hujoel	1.8e-12	0.0221973
27	4	163854001	165241001	body_HEIGHTz	Hujoel	2.7e-11	0.000106577
27	5	91652001	94780001	body_HEIGHTz	Hujoel	1.1e-65	0.00135823
27	8	100589001	103215001	body_HEIGHTz	Hujoel	6.8e-10	0.00116827
27	18	3127001	3133001	body_HEIGHTz	Hujoel	4.4e-09	0.259129
27	11	49433001	57319001	body_HEIGHTz	Hujoel	1.2e-19	4.13981e-05
27	5	79745001	79747001	body_HEIGHTz	Hujoel	1.6e-13	0.077513
27	18	23560001	26038001	body_HEIGHTz	Hujoel	1.8e-10	0.00023714
27	8	141221001	141452001	body_HEIGHTz	Hujoel	4.7e-08	0.00419876
27	8	8893001	10247001	body_HEIGHTz	Hujoel	2.5e-08	0.00560864
27	14	19133001	19716001	body_HEIGHTz	Hujoel	3e-09	0.0446485
27	1	179349001	179381001	blood_RED_COUNT_v2	Hujoel	6.8e-10	0.165897
27	19	38803001	39086001	blood_RED_COUNT_v2	Hujoel	1.8e-11	1.57957e-05
27	5	160112001	160114001	blood_RED_COUNT_v2	Hujoel	1.4e-13	0.240093
27	16	3140001	3288001	blood_RED_COUNT_v2	Hujoel	4.7e-08	0.000143617
27	20	62754001	62757001	blood_RED_COUNT_v2	Hujoel	9.2e-22	0.135633
27	17	18699001	20158001	blood_RED_COUNT_v2	Hujoel	1.5e-11	0.00215211
27	20	16748001	17455001	blood_RED_COUNT_v2	Hujoel	4.6e-13	0.00209661
27	15	68327001	68337001	blood_RED_COUNT_v2	Hujoel	1.6e-13	0.049059
27	1	161163001	161170001	blood_RED_COUNT_v2	Hujoel	3.1e-54	0.000237269
27	8	22554001	22566001	blood_RETICULOCYTE_COUNT_v2	Hujoel	3.9e-61	0.0456407
27	6	56170001	56462001	blood_RETICULOCYTE_COUNT_v2	Hujoel	6.4e-49	0.00201564
27	12	21269001	21447001	blood_RETICULOCYTE_COUNT_v2	Hujoel	9.3e-13	0.000645947
27	12	109389001	109562001	blood_RETICULOCYTE_COUNT_v2	Hujoel	7.1e-25	0.000137086
27	17	34580001	34944001	blood_RETICULOCYTE_COUNT_v2	Hujoel	4.6e-19	0.0205789
27	1	1630001	1662001	blood_RETICULOCYTE_COUNT_v2	Hujoel	6.7e-38	1.77434e-05
27	19	49182001	49211001	blood_RETICULOCYTE_COUNT_v2	Hujoel	3.8e-11	0.000171418
27	20	35653001	35656001	blood_RETICULOCYTE_COUNT_v2	Hujoel	3.5e-11	5.11904e-05
27	20	10296001	16383001	lung_FEV1FVCzSMOKE	Hujoel	3.5e-13	0.00332829
27	11	72307001	72381001	reticulocyte_count	Auwerx	3.08e-14	0.133606
27	8	109448001	109580001	reticulocyte_count	Auwerx	4.7e-14	0.000215866
27	11	24786001	26509001	reticulocyte_count	Auwerx	6.84e-09	0.00015764
27	8	133465001	135551001	reticulocyte_count	Auwerx	5.48e-08	0.0110282
27	14	24081001	24183001	fluid_intelligence	Auwerx	4.27e-07	0.00889979
27	2	26284001	26540001	fluid_intelligence	Auwerx	4.98e-14	0.00294917
27	14	88437001	88835001	fluid_intelligence	Auwerx	1.85e-12	0.013834
27	13	24460001	26022001	height	Auwerx	7.76e-22	0.00606037
27	17	56228001	57112001	height	Auwerx	5.24e-16	0.0024898
27	14	103519001	103656001	height	Auwerx	2.08e-07	0.00195486
27	4	40790001	41688001	height	Auwerx	1.55e-06	0.00301493
27	17	7074001	7347001	height	Auwerx	3.26e-27	0.00214079
27	12	100057001	101348001	height	Auwerx	2.77e-07	0.00477428
27	17	79048001	80193001	height	Auwerx	1.4e-06	0.00291753
27	10	441001	1244001	RBC_count	Auwerx	1.7e-06	1.84388e-05
27	12	51781001	52188001	RBC_count	Auwerx	4.09e-06	0.00234582
27	2	106144001	108492001	RBC_count	Auwerx	5.51e-13	3.65081e-05
27	15	75648001	76173001	neuroticism	Auwerx	3.64e-07	0.0164355
28	14	33367001	33780001	body_HEIGHTz	Hujoel	4.3e-13	0.00154443
28	9	41131001	62608001	body_HEIGHTz	Hujoel	7.5e-42	2.03985e-05
28	18	5444001	5447001	body_HEIGHTz	Hujoel	3.9e-22	0.250905
28	6	43527001	43561001	body_HEIGHTz	Hujoel	9.2e-10	0.120065
28	13	38358001	49288001	body_HEIGHTz	Hujoel	1.2e-08	6.15358e-05
28	8	138137001	138252001	body_HEIGHTz	Hujoel	7.7e-12	0.00487003
28	2	50620001	53930001	body_HEIGHTz	Hujoel	7.8e-33	0.000217006
28	1	186359001	196907001	body_HEIGHTz	Hujoel	2.9e-10	0.00164679
28	5	65650001	66070001	body_HEIGHTz	Hujoel	9.3e-15	0.0187878
28	14	92933001	93116001	body_HEIGHTz	Hujoel	2.4e-11	0.0511138
28	13	41331001	41914001	body_HEIGHTz	Hujoel	1.8e-12	0.000337718
28	9	37502001	37738001	body_HEIGHTz	Hujoel	2.7e-11	0.0136639
28	14	50762001	51759001	body_HEIGHTz	Hujoel	1.1e-65	0.000248193
28	20	32023001	32997001	body_HEIGHTz	Hujoel	6.8e-10	0.000586595
28	5	156594001	156759001	body_HEIGHTz	Hujoel	4.4e-09	0.12374
28	11	65662001	66525001	body_HEIGHTz	Hujoel	1.2e-19	0.000343963
28	12	57746001	57748001	body_HEIGHTz	Hujoel	1.6e-13	0.000410177
28	18	46117001	48138001	body_HEIGHTz	Hujoel	1.8e-10	0.000134279
28	19	57105001	57233001	body_HEIGHTz	Hujoel	4.7e-08	0.0124579
28	8	54664001	55776001	body_HEIGHTz	Hujoel	2.5e-08	0.000521384
28	11	43718001	44208001	body_HEIGHTz	Hujoel	3e-09	0.0135065
28	20	17615001	17627001	blood_RED_COUNT_v2	Hujoel	6.8e-10	0.00179364
28	17	74873001	75105001	blood_RED_COUNT_v2	Hujoel	1.8e-11	0.007254
28	7	93354001	93356001	blood_RED_COUNT_v2	Hujoel	1.4e-13	0.000778101
28	5	108883001	109365001	blood_RED_COUNT_v2	Hujoel	4.7e-08	0.0720895
28	17	41689001	41692001	blood_RED_COUNT_v2	Hujoel	9.2e-22	9.02708e-06
28	13	16681001	17241001	blood_RED_COUNT_v2	Hujoel	1.5e-11	0.00311877
28	20	34873001	34932001	blood_RED_COUNT_v2	Hujoel	4.6e-13	0.0136221
28	20	3660001	3671001	blood_RED_COUNT_v2	Hujoel	1.6e-13	0.0783095
28	18	9196001	9214001	blood_RED_COUNT_v2	Hujoel	3.1e-54	0.119389
28	12	101380001	101403001	blood_RETICULOCYTE_COUNT_v2	Hujoel	3.9e-61	0.0659158
28	14	56635001	57042001	blood_RETICULOCYTE_COUNT_v2	Hujoel	6.4e-49	0.0430002
28	20	20619001	21167001	blood_RETICULOCYTE_COUNT_v2	Hujoel	9.3e-13	0.0429236
28	19	54191001	54460001	blood_RETICULOCYTE_COUNT_v2	Hujoel	7.1e-25	5.56742e-06
28	8	143607001	143721001	blood_RETICULOCYTE_COUNT_v2	Hujoel	4.6e-19	0.0154137
28	19	49181001	49296001	blood_RETICULOCYTE_COUNT_v2	Hujoel	6.7e-38	5.79559e-05
28	5	146203001	146239001	blood_RETICULOCYTE_COUNT_v2	Hujoel	3.8e-11	0.00208434
28	11	77163001	77167001	blood_RETICULOCYTE_COUNT_v2	Hujoel	3.5e-11	0.0494735
28	11	95785001	102113001	lung_FEV1FVCzSMOKE	Hujoel	3.5e-13	0.00324296
28	8	24332001	24353001	reticulocyte_count	Auwerx	3.08e-14	0.0181166
28	5	175968001	176391001	reticulocyte_count	Auwerx	4.7e-14	2.53449e-05
28	20	22734001	23404001	reticulocyte_count	Auwerx	6.84e-09	0.035149
28	17	59974001	60072001	reticulocyte_count	Auwerx	5.48e-08	0.00304645
28	11	20364001	20786001	fluid_intelligence	Auwerx	4.27e-07	0.0335719
28	18	2920001	3452001	fluid_intelligence	Auwerx	4.98e-14	0.00885252
28	10	119160001	119860001	fluid_intelligence	Auwerx	1.85e-12	0.00973793
28	16	24816001	27773001	height	Auwerx	7.76e-22	0.00280431
28	4	1735001	2010001	height	Auwerx	5.24e-16	0.00674844
28	20	25100001	25261001	height	Auwerx	2.08e-07	0.0427932
28	16	5202001	8778001	height	Auwerx	1.55e-06	0.0068854
28	21	36357001	37143001	height	Auwerx	3.26e-27	0.00363942
28	8	22107001	23033001	height	Auwerx	2.77e-07	0.000700949
28	2	233316001	233763001	height	Auwerx	1.4e-06	0.00414198
28	13	36966001	38691001	RBC_count	Auwerx	1.7e-06	0.00194998
28	11	63544001	63954001	RBC_count	Auwerx	4.09e-06	0.00036527
28	11	72307001	73733001	RBC_count	Auwerx	5.51e-13	3.75392e-05
28	18	50923001	54206001	neuroticism	Auwerx	3.64e-07	0.00875676
29	15	90810001	90881001	body_HEIGHTz	Hujoel	4.3e-13	0.0487403
29	6	148540001	150885001	body_HEIGHTz	Hujoel	7.5e-42	2.03296e-05
29	16	69366001	69369001	body_HEIGHTz	Hujoel	3.9e-22	0.19418
29	10	117254001	117320001	body_HEIGHTz	Hujoel	9.2e-10	0.0150162
29	2	36743001	46616001	body_HEIGHTz	Hujoel	1.2e-08	0.000268612
29	12	80220001	80273001	body_HEIGHTz	Hujoel	7.7e-12	0.00455381
29	5	109804001	111345001	body_HEIGHTz	Hujoel	7.8e-33	0.00148675
29	7	680001	2526001	body_HEIGHTz	Hujoel	2.9e-10	5.66741e-05
29	18	13001001	13734001	body_HEIGHTz	Hujoel	9.3e-15	0.024748
29	21	32652001	32688001	body_HEIGHTz	Hujoel	2.4e-11	0.00449853
29	14	50423001	50766001	body_HEIGHTz	Hujoel	1.8e-12	0.00443951
29	20	13091001	13631001	body_HEIGHTz	Hujoel	2.7e-11	0.0320029
29	20	34516001	34984001	body_HEIGHTz	Hujoel	1.1e-65	1.09217e-11
29	12	19322001	21491001	body_HEIGHTz	Hujoel	6.8e-10	0.00077047
29	1	13788001	13825001	body_HEIGHTz	Hujoel	4.4e-09	0.026592
29	13	45492001	48262001	body_HEIGHTz	Hujoel	1.2e-19	0.000336565
29	12	53712001	53714001	body_HEIGHTz	Hujoel	1.6e-13	0.251381
29	16	14930001	15824001	body_HEIGHTz	Hujoel	1.8e-10	0.00142985
29	14	64775001	64916001	body_HEIGHTz	Hujoel	4.7e-08	0.00609966
29	16	10752001	11026001	body_HEIGHTz	Hujoel	2.5e-08	0.00444114
29	9	108890001	109089001	body_HEIGHTz	Hujoel	3e-09	0.00389773
29	17	43877001	43902001	blood_RED_COUNT_v2	Hujoel	6.8e-10	0.0288912
29	19	19498001	19797001	blood_RED_COUNT_v2	Hujoel	1.8e-11	0.00155432
29	9	32431001	32433001	blood_RED_COUNT_v2	Hujoel	1.4e-13	0.231542
29	9	101399001	101564001	blood_RED_COUNT_v2	Hujoel	4.7e-08	0.000404778
29	1	143630001	143633001	blood_RED_COUNT_v2	Hujoel	9.2e-22	0.580305
29	7	122737001	128502001	blood_RED_COUNT_v2	Hujoel	1.5e-11	0.00189722
29	20	5177001	5454001	blood_RED_COUNT_v2	Hujoel	4.6e-13	0.102317
29	17	58195001	58202001	blood_RED_COUNT_v2	Hujoel	1.6e-13	0.1931
29	9	63141001	63320001	blood_RED_COUNT_v2	Hujoel	3.1e-54	0.303167
29	10	105090001	105165001	blood_RETICULOCYTE_COUNT_v2	Hujoel	3.9e-61	0.0187733
29	6	97268001	98782001	blood_RETICULOCYTE_COUNT_v2	Hujoel	6.4e-49	0.0101396
29	19	47756001	47887001	blood_RETICULOCYTE_COUNT_v2	Hujoel	9.3e-13	0.00048894
29	9	7169001	12711001	blood_RETICULOCYTE_COUNT_v2	Hujoel	7.1e-25	2.42353e-06
29	21	40179001	40695001	blood_RETICULOCYTE_COUNT_v2	Hujoel	4.6e-19	0.000737732
29	10	22542001	22963001	blood_RETICULOCYTE_COUNT_v2	Hujoel	6.7e-38	0.0338582
29	5	173001	208001	blood_RETICULOCYTE_COUNT_v2	Hujoel	3.8e-11	5.22129e-06
29	19	57291001	57294001	blood_RETICULOCYTE_COUNT_v2	Hujoel	3.5e-11	4.40722e-05
29	9	127434001	128070001	lung_FEV1FVCzSMOKE	Hujoel	3.5e-13	0.00114417
29	14	64025001	64052001	reticulocyte_count	Auwerx	3.08e-14	0.00308495
29	3	101551001	101856001	reticulocyte_count	Auwerx	4.7e-14	0.0111563
29	15	92434001	92930001	reticulocyte_count	Auwerx	6.84e-09	0.0281784
29	12	112502001	112940001	reticulocyte_count	Auwerx	5.48e-08	0.00372434
29	4	88690001	89910001	fluid_intelligence	Auwerx	4.27e-07	0.00705247
29	16	48145001	49492001	fluid_intelligence	Auwerx	4.98e-14	0.00780144
29	18	31398001	31917001	fluid_intelligence	Auwerx	1.85e-12	0.00883924
29	3	86991001	97890001	height	Auwerx	7.76e-22	0.000370888
29	10	124831001	125797001	height	Auwerx	5.24e-16	0.0150321
29	12	80604001	80671001	height	Auwerx	2.08e-07	0.00422403
29	2	24272001	24875001	height	Auwerx	1.55e-06	0.000858925
29	3	50182001	50396001	height	Auwerx	3.26e-27	2.64891e-06
29	4	1828001	2907001	height	Auwerx	2.77e-07	0.000122648
29	2	152720001	158116001	height	Auwerx	1.4e-06	0.00145155
29	4	82496001	83065001	RBC_count	Auwerx	1.7e-06	0.000513391
29	12	123654001	123837001	RBC_count	Auwerx	4.09e-06	0.000904893
29	12	92842001	95297001	RBC_count	Auwerx	5.51e-13	0.00310292
29	9	36350001	37439001	neuroticism	Auwerx	3.64e-07	0.0237095
30	1	241850001	241862001	body_HEIGHTz	Hujoel	4.3e-13	0.1373
30	5	38445001	41041001	body_HEIGHTz	Hujoel	7.5e-42	0.00354561
30	18	33731001	33734001	body_HEIGHTz	Hujoel	3.9e-22	0.0503217
30	11	43831001	43921001	body_HEIGHTz	Hujoel	9.2e-10	0.21349
30	7	20154001	30669001	body_HEIGHTz	Hujoel	1.2e-08	0.000184256
30	19	15401001	15445001	body_HEIGHTz	Hujoel	7.7e-12	6.66327e-05
30	17	48162001	48853001	body_HEIGHTz	Hujoel	7.8e-33	0.000850814
30	7	94419001	98223001	body_HEIGHTz	Hujoel	2.9e-10	0.000358652
30	9	97317001	97555001	body_HEIGHTz	Hujoel	9.3e-15	0.0232871
30	1	1289001	1313001	body_HEIGHTz	Hujoel	2.4e-11	0.00330127
30	18	49586001	50274001	body_HEIGHTz	Hujoel	1.8e-12	0.00377929
30	17	5149001	5365001	body_HEIGHTz	Hujoel	2.7e-11	0.000624946
30	18	31093001	31627001	body_HEIGHTz	Hujoel	1.1e-65	0.00336868
30	16	1685001	2103001	body_HEIGHTz	Hujoel	6.8e-10	7.87288e-08
30	20	8627001	8648001	body_HEIGHTz	Hujoel	4.4e-09	0.298639
30	20	35517001	36804001	body_HEIGHTz	Hujoel	1.2e-19	1.23567e-09
30	6	125815001	125817001	body_HEIGHTz	Hujoel	1.6e-13	0.305297
30	5	103156001	111125001	body_HEIGHTz	Hujoel	1.8e-10	0.00148675
30	16	2019001	2061001	body_HEIGHTz	Hujoel	4.7e-08	0.0355352
30	8	75377001	78741001	body_HEIGHTz	Hujoel	2.5e-08	0.00319993
30	19	52759001	53111001	body_HEIGHTz	Hujoel	3e-09	0.0114865
30	10	37142001	37156001	blood_RED_COUNT_v2	Hujoel	6.8e-10	0.0068649
30	6	3051001	3753001	blood_RED_COUNT_v2	Hujoel	1.8e-11	0.0205398
30	16	55549001	55551001	blood_RED_COUNT_v2	Hujoel	1.4e-13	0.269787
30	2	55692001	56386001	blood_RED_COUNT_v2	Hujoel	4.7e-08	0.0184257
30	4	69485001	69488001	blood_RED_COUNT_v2	Hujoel	9.2e-22	0.0349705
30	11	35292001	44940001	blood_RED_COUNT_v2	Hujoel	1.5e-11	3.54397e-06
30	4	71757001	72139001	blood_RED_COUNT_v2	Hujoel	4.6e-13	0.0310633
30	8	131986001	132004001	blood_RED_COUNT_v2	Hujoel	1.6e-13	0.035828
30	20	23364001	23371001	blood_RED_COUNT_v2	Hujoel	3.1e-54	0.0270942
30	2	36521001	36555001	blood_RETICULOCYTE_COUNT_v2	Hujoel	3.9e-61	0.0183704
30	13	108910001	109022001	blood_RETICULOCYTE_COUNT_v2	Hujoel	6.4e-49	0.0284851
30	18	26455001	26867001	blood_RETICULOCYTE_COUNT_v2	Hujoel	9.3e-13	0.000361932
30	12	50248001	50727001	blood_RETICULOCYTE_COUNT_v2	Hujoel	7.1e-25	8.91141e-05
30	2	213056001	213377001	blood_RETICULOCYTE_COUNT_v2	Hujoel	4.6e-19	0.00402927
30	14	33797001	34537001	blood_RETICULOCYTE_COUNT_v2	Hujoel	6.7e-38	0.00155018
30	3	58534001	58589001	blood_RETICULOCYTE_COUNT_v2	Hujoel	3.8e-11	0.0337107
30	18	47130001	47136001	blood_RETICULOCYTE_COUNT_v2	Hujoel	3.5e-11	0.492764
30	14	25431001	31351001	lung_FEV1FVCzSMOKE	Hujoel	3.5e-13	0.00551163
30	3	69739001	69940001	reticulocyte_count	Auwerx	3.08e-14	0.0144026
30	8	144383001	144511001	reticulocyte_count	Auwerx	4.7e-14	7.87832e-14
30	5	163470001	166030001	reticulocyte_count	Auwerx	6.84e-09	0.044904
30	13	112489001	112821001	reticulocyte_count	Auwerx	5.48e-08	0.00566619
30	15	43476001	43614001	fluid_intelligence	Auwerx	4.27e-07	1.86318e-05
30	6	159265001	160042001	fluid_intelligence	Auwerx	4.98e-14	0.000848816
30	7	55999001	56835001	fluid_intelligence	Auwerx	1.85e-12	0.0123111
30	7	77002001	80496001	height	Auwerx	7.76e-22	0.000516391
30	14	50439001	50794001	height	Auwerx	5.24e-16	0.00443951
30	6	134170001	134935001	height	Auwerx	2.08e-07	0.033526
30	8	29195001	30614001	height	Auwerx	1.55e-06	0.00474347
30	6	108050001	109158001	height	Auwerx	3.26e-27	0.000352415
30	18	24312001	31332001	height	Auwerx	2.77e-07	0.000172875
30	13	35452001	36952001	height	Auwerx	1.4e-06	1.44805e-05
30	4	154609001	155920001	RBC_count	Auwerx	1.7e-06	0.000916329
30	21	39209001	39802001	RBC_count	Auwerx	4.09e-06	0.00316419
30	14	50998001	52876001	RBC_count	Auwerx	5.51e-13	4.50854e-05
30	2	43918001	44768001	neuroticism	Auwerx	3.64e-07	0.014965
31	7	151212001	151223001	body_HEIGHTz	Hujoel	4.3e-13	0.0810304
31	7	73069001	74069001	body_HEIGHTz	Hujoel	7.5e-42	1.18755e-05
31	15	30141001	30144001	body_HEIGHTz	Hujoel	3.9e-22	0.0579009
31	5	43231001	43301001	body_HEIGHTz	Hujoel	9.2e-10	0.0166333
31	5	157739001	174105001	body_HEIGHTz	Hujoel	1.2e-08	1.42726e-05
31	7	128493001	128610001	body_HEIGHTz	Hujoel	7.7e-12	0.0691028
31	18	68702001	70179001	body_HEIGHTz	Hujoel	7.8e-33	0.00193184
31	20	41439001	44727001	body_HEIGHTz	Hujoel	2.9e-10	1.88056e-05
31	12	46785001	47793001	body_HEIGHTz	Hujoel	9.3e-15	0.00489209
31	21	14517001	15793001	body_HEIGHTz	Hujoel	2.4e-11	0.0213148
31	7	128727001	128905001	body_HEIGHTz	Hujoel	1.8e-12	0.0102132
31	18	57706001	58352001	body_HEIGHTz	Hujoel	2.7e-11	0.0255568
31	3	121894001	122539001	body_HEIGHTz	Hujoel	1.1e-65	0.00867747
31	10	112376001	114133001	body_HEIGHTz	Hujoel	6.8e-10	0.000195074
31	2	202465001	202516001	body_HEIGHTz	Hujoel	4.4e-09	0.156676
31	15	21869001	23130001	body_HEIGHTz	Hujoel	1.2e-19	1.88436e-06
31	18	58744001	58746001	body_HEIGHTz	Hujoel	1.6e-13	0.50607
31	14	21489001	23323001	body_HEIGHTz	Hujoel	1.8e-10	0.00103576
31	6	160105001	160249001	body_HEIGHTz	Hujoel	4.7e-08	0.0144681
31	7	26982001	27533001	body_HEIGHTz	Hujoel	2.5e-08	0.0042031
31	7	35204001	36392001	body_HEIGHTz	Hujoel	3e-09	0.000608991
31	2	9996001	10050001	blood_RED_COUNT_v2	Hujoel	6.8e-10	0.157323
31	19	10429001	10638001	blood_RED_COUNT_v2	Hujoel	1.8e-11	2.8553e-05
31	21	14485001	14487001	blood_RED_COUNT_v2	Hujoel	1.4e-13	0.658033
31	1	26889001	27009001	blood_RED_COUNT_v2	Hujoel	4.7e-08	0.0143529
31	5	73557001	73562001	blood_RED_COUNT_v2	Hujoel	9.2e-22	0.0741494
31	6	47025001	51961001	blood_RED_COUNT_v2	Hujoel	1.5e-11	0.00273532
31	20	35503001	35551001	blood_RED_COUNT_v2	Hujoel	4.6e-13	0.0230397
31	6	73786001	73804001	blood_RED_COUNT_v2	Hujoel	1.6e-13	0.442856
31	11	124137001	124148001	blood_RED_COUNT_v2	Hujoel	3.1e-54	0.0991884
31	6	111311001	111334001	blood_RETICULOCYTE_COUNT_v2	Hujoel	3.9e-61	0.000330224
31	8	67746001	68033001	blood_RETICULOCYTE_COUNT_v2	Hujoel	6.4e-49	7.34179e-05
31	14	65722001	66924001	blood_RETICULOCYTE_COUNT_v2	Hujoel	9.3e-13	0.0532381
31	8	23000001	23321001	blood_RETICULOCYTE_COUNT_v2	Hujoel	7.1e-25	0.00283813
31	5	95414001	95487001	blood_RETICULOCYTE_COUNT_v2	Hujoel	4.6e-19	0.00174767
31	16	21128001	21180001	blood_RETICULOCYTE_COUNT_v2	Hujoel	6.7e-38	0.000378996
31	14	63999001	64021001	blood_RETICULOCYTE_COUNT_v2	Hujoel	3.8e-11	0.00597418
31	14	77462001	77465001	blood_RETICULOCYTE_COUNT_v2	Hujoel	3.5e-11	0.0714542
31	12	92770001	95284001	lung_FEV1FVCzSMOKE	Hujoel	3.5e-13	0.000214296
31	20	45361001	45376001	reticulocyte_count	Auwerx	3.08e-14	0.00141442
31	19	3639001	3809001	reticulocyte_count	Auwerx	4.7e-14	4.82723e-05
31	12	306001	367001	reticulocyte_count	Auwerx	6.84e-09	5.08022e-05
31	2	236392001	237345001	reticulocyte_count	Auwerx	5.48e-08	0.00223466
31	5	151672001	153687001	fluid_intelligence	Auwerx	4.27e-07	0.00922814
31	14	35864001	37716001	fluid_intelligence	Auwerx	4.98e-14	0.00958766
31	15	90957001	92735001	fluid_intelligence	Auwerx	1.85e-12	0.0177017
31	19	34932001	35740001	height	Auwerx	7.76e-22	0.002345
31	4	68653001	69359001	height	Auwerx	5.24e-16	0.00163718
31	4	41598001	41648001	height	Auwerx	2.08e-07	0.0279832
31	19	18348001	18666001	height	Auwerx	1.55e-06	0.000155191
31	17	41622001	41938001	height	Auwerx	3.26e-27	0.00457828
31	4	56311001	64324001	height	Auwerx	2.77e-07	0.000898982
31	8	12289001	15542001	height	Auwerx	1.4e-06	0.000172671
31	5	115816001	118975001	RBC_count	Auwerx	1.7e-06	0.000434435
31	3	50351001	51248001	RBC_count	Auwerx	4.09e-06	0.000225294
31	2	178115001	178654001	RBC_count	Auwerx	5.51e-13	1.77129e-05
31	18	59352001	62140001	neuroticism	Auwerx	3.64e-07	0.0105598
32	21	41866001	41901001	body_HEIGHTz	Hujoel	4.3e-13	0.0459233
32	1	110388001	112651001	body_HEIGHTz	Hujoel	7.5e-42	0.000119098
32	3	3009001	3027001	body_HEIGHTz	Hujoel	3.9e-22	0.0733774
32	15	83123001	83265001	body_HEIGHTz	Hujoel	9.2e-10	0.000822459
32	2	135058001	151856001	body_HEIGHTz	Hujoel	1.2e-08	2.07026e-05
32	17	41877001	41912001	body_HEIGHTz	Hujoel	7.7e-12	0.00943534
32	7	149859001	150796001	body_HEIGHTz	Hujoel	7.8e-33	0.00121749
32	13	19641001	22852001	body_HEIGHTz	Hujoel	2.9e-10	0.000346742
32	12	63652001	64218001	body_HEIGHTz	Hujoel	9.3e-15	0.0125654
32	20	41171001	41355001	body_HEIGHTz	Hujoel	2.4e-11	0.0115983
32	5	115267001	116086001	body_HEIGHTz	Hujoel	1.8e-12	0.00545617
32	16	27359001	27495001	body_HEIGHTz	Hujoel	2.7e-11	0.0122966
32	21	41918001	42411001	body_HEIGHTz	Hujoel	1.1e-65	0.00904879
32	12	7397001	8605001	body_HEIGHTz	Hujoel	6.8e-10	4.73824e-07
32	6	31893001	31899001	body_HEIGHTz	Hujoel	4.4e-09	0.00307135
32	12	95281001	96759001	body_HEIGHTz	Hujoel	1.2e-19	0.000716472
32	3	186644001	186646001	body_HEIGHTz	Hujoel	1.6e-13	0.28841
32	17	66688001	68279001	body_HEIGHTz	Hujoel	1.8e-10	0.000555344
32	9	65316001	65684001	body_HEIGHTz	Hujoel	4.7e-08	0.000901393
32	10	7572001	7781001	body_HEIGHTz	Hujoel	2.5e-08	0.00237861
32	15	89195001	89485001	body_HEIGHTz	Hujoel	3e-09	0.000783812
32	15	40275001	40291001	blood_RED_COUNT_v2	Hujoel	6.8e-10	0.0809836
32	1	63522001	64631001	blood_RED_COUNT_v2	Hujoel	1.8e-11	0.00268935
32	2	197405001	197407001	blood_RED_COUNT_v2	Hujoel	1.4e-13	0.00480106
32	8	144100001	144266001	blood_RED_COUNT_v2	Hujoel	4.7e-08	0.00590143
32	12	54348001	54351001	blood_RED_COUNT_v2	Hujoel	9.2e-22	0.17851
32	20	188001	2434001	blood_RED_COUNT_v2	Hujoel	1.5e-11	0.000400186
32	13	113229001	113265001	blood_RED_COUNT_v2	Hujoel	4.6e-13	0.00271964
32	3	44400001	44450001	blood_RED_COUNT_v2	Hujoel	1.6e-13	0.00708631
32	9	89042001	89054001	blood_RED_COUNT_v2	Hujoel	3.1e-54	0.45177
32	21	44294001	44308001	blood_RETICULOCYTE_COUNT_v2	Hujoel	3.9e-61	0.12419
32	10	68407001	68426001	blood_RETICULOCYTE_COUNT_v2	Hujoel	6.4e-49	0.000271926
32	12	120988001	121035001	blood_RETICULOCYTE_COUNT_v2	Hujoel	9.3e-13	8.05519e-05
32	5	692001	1036001	blood_RETICULOCYTE_COUNT_v2	Hujoel	7.1e-25	1.76827e-07
32	5	154294001	154452001	blood_RETICULOCYTE_COUNT_v2	Hujoel	4.6e-19	0.0379401
32	19	18861001	18907001	blood_RETICULOCYTE_COUNT_v2	Hujoel	6.7e-38	0.0393805
32	10	84374001	84465001	blood_RETICULOCYTE_COUNT_v2	Hujoel	3.8e-11	0.00594735
32	11	18414001	18417001	blood_RETICULOCYTE_COUNT_v2	Hujoel	3.5e-11	0.00059696
32	11	27339001	32398001	lung_FEV1FVCzSMOKE	Hujoel	3.5e-13	0.000237229
32	8	106751001	107287001	reticulocyte_count	Auwerx	3.08e-14	0.0399396
32	7	23046001	23353001	reticulocyte_count	Auwerx	4.7e-14	0.0216107
32	1	166862001	166993001	reticulocyte_count	Auwerx	6.84e-09	0.000783472
32	18	26550001	28011001	reticulocyte_count	Auwerx	5.48e-08	0.000361932
32	21	34892001	36234001	fluid_intelligence	Auwerx	4.27e-07	0.00440173
32	16	88679001	88886001	fluid_intelligence	Auwerx	4.98e-14	0.000308651
32	4	73598001	75566001	fluid_intelligence	Auwerx	1.85e-12	8.37082e-05
32	11	899001	1888001	height	Auwerx	7.76e-22	0.00260358
32	7	138620001	139029001	height	Auwerx	5.24e-16	0.00332146
32	12	9692001	9856001	height	Auwerx	2.08e-07	0.0463274
32	13	77165001	77642001	height	Auwerx	1.55e-06	0.00617118
32	12	7432001	8051001	height	Auwerx	3.26e-27	4.73824e-07
32	17	73089001	74696001	height	Auwerx	2.77e-07	0.000357837
32	14	18890001	20037001	height	Auwerx	1.4e-06	0.00581329
32	10	103622001	104126001	RBC_count	Auwerx	1.7e-06	0.00049827
32	7	100160001	100421001	RBC_count	Auwerx	4.09e-06	0.00533008
32	8	132101001	133256001	RBC_count	Auwerx	5.51e-13	9.16753e-05
32	1	111762001	112712001	neuroticism	Auwerx	3.64e-07	0.00879435
33	1	108378001	108461001	body_HEIGHTz	Hujoel	4.3e-13	0.114658
33	14	103779001	105114001	body_HEIGHTz	Hujoel	7.5e-42	0.000315763
33	15	68710001	68713001	body_HEIGHTz	Hujoel	3.9e-22	0.254978
33	11	62805001	62878001	body_HEIGHTz	Hujoel	9.2e-10	0.000336682
33	6	84045001	104745001	body_HEIGHTz	Hujoel	1.2e-08	1.32466e-05
33	19	57329001	57401001	body_HEIGHTz	Hujoel	7.7e-12	0.00384826
33	9	112332001	113184001	body_HEIGHTz	Hujoel	7.8e-33	0.00303921
33	16	67726001	69111001	body_HEIGHTz	Hujoel	2.9e-10	0.00653773
33	15	25725001	27897001	body_HEIGHTz	Hujoel	9.3e-15	0.00324834
33	13	113433001	113490001	body_HEIGHTz	Hujoel	2.4e-11	0.131066
33	1	109509001	109915001	body_HEIGHTz	Hujoel	1.8e-12	0.00531086
33	12	6478001	6562001	body_HEIGHTz	Hujoel	2.7e-11	0.018345
33	16	72090001	74379001	body_HEIGHTz	Hujoel	1.1e-65	0.00151427
33	18	47523001	50277001	body_HEIGHTz	Hujoel	6.8e-10	0.00245731
33	18	36203001	36215001	body_HEIGHTz	Hujoel	4.4e-09	0.415906
33	18	23938001	31006001	body_HEIGHTz	Hujoel	1.2e-19	0.000172875
33	20	3190001	3192001	body_HEIGHTz	Hujoel	1.6e-13	0.100559
33	18	10506001	12361001	body_HEIGHTz	Hujoel	1.8e-10	0.00111943
33	17	5211001	5370001	body_HEIGHTz	Hujoel	4.7e-08	0.00401569
33	6	159780001	160062001	body_HEIGHTz	Hujoel	2.5e-08	0.0018294
33	3	127196001	128071001	body_HEIGHTz	Hujoel	3e-09	0.00715323
33	3	49097001	49110001	blood_RED_COUNT_v2	Hujoel	6.8e-10	0.0157926
33	19	6665001	6853001	blood_RED_COUNT_v2	Hujoel	1.8e-11	7.55905e-05
33	9	63380001	63382001	blood_RED_COUNT_v2	Hujoel	1.4e-13	0.100739
33	20	3707001	3803001	blood_RED_COUNT_v2	Hujoel	4.7e-08	0.0457454
33	21	44297001	44300001	blood_RED_COUNT_v2	Hujoel	9.2e-22	0.151766
33	9	6748001	14924001	blood_RED_COUNT_v2	Hujoel	1.5e-11	0.00139054
33	6	117579001	118237001	blood_RED_COUNT_v2	Hujoel	4.6e-13	0.00758482
33	12	8945001	8994001	blood_RED_COUNT_v2	Hujoel	1.6e-13	0.0272039
33	7	75064001	75075001	blood_RED_COUNT_v2	Hujoel	3.1e-54	0.00766485
33	17	46751001	46853001	blood_RETICULOCYTE_COUNT_v2	Hujoel	3.9e-61	0.0142326
33	20	10656001	11920001	blood_RETICULOCYTE_COUNT_v2	Hujoel	6.4e-49	0.0146969
33	18	5433001	6031001	blood_RETICULOCYTE_COUNT_v2	Hujoel	9.3e-13	0.00166024
33	7	67279001	72107001	blood_RETICULOCYTE_COUNT_v2	Hujoel	7.1e-25	0.00017122
33	7	50090001	50384001	blood_RETICULOCYTE_COUNT_v2	Hujoel	4.6e-19	0.0331905
33	15	43235001	43288001	blood_RETICULOCYTE_COUNT_v2	Hujoel	6.7e-38	5.08143e-08
33	4	8174001	8220001	blood_RETICULOCYTE_COUNT_v2	Hujoel	3.8e-11	0.00132444
33	10	133393001	133396001	blood_RETICULOCYTE_COUNT_v2	Hujoel	3.5e-11	0.000461465
33	11	6432001	7700001	lung_FEV1FVCzSMOKE	Hujoel	3.5e-13	0.00393365
33	7	5038001	5192001	reticulocyte_count	Auwerx	3.08e-14	0.016309
33	4	172312001	174311001	reticulocyte_count	Auwerx	4.7e-14	0.00146227
33	17	41249001	41372001	reticulocyte_count	Auwerx	6.84e-09	6.77713e-08
33	6	49517001	49788001	reticulocyte_count	Auwerx	5.48e-08	0.000422111
33	17	63839001	64045001	fluid_intelligence	Auwerx	4.27e-07	0.0223098
33	3	188866001	190610001	fluid_intelligence	Auwerx	4.98e-14	0.00115642
33	5	14755001	17278001	fluid_intelligence	Auwerx	1.85e-12	0.00205446
33	6	161114001	167180001	height	Auwerx	7.76e-22	0.000127014
33	14	64549001	64955001	height	Auwerx	5.24e-16	0.00252621
33	10	67932001	68027001	height	Auwerx	2.08e-07	0.0321801
33	10	62377001	63622001	height	Auwerx	1.55e-06	0.0168127
33	10	87215001	88667001	height	Auwerx	3.26e-27	0.00167246
33	8	119788001	123234001	height	Auwerx	2.77e-07	0.00629947
33	13	113196001	113770001	height	Auwerx	1.4e-06	0.000458902
33	12	94581001	95515001	RBC_count	Auwerx	1.7e-06	0.0133069
33	13	19388001	20005001	RBC_count	Auwerx	4.09e-06	0.00117721
33	14	73644001	74525001	RBC_count	Auwerx	5.51e-13	0.000835634
33	15	62833001	63590001	neuroticism	Auwerx	3.64e-07	0.000403062
34	16	84888001	84981001	body_HEIGHTz	Hujoel	4.3e-13	0.00941197
34	8	59893001	65785001	body_HEIGHTz	Hujoel	7.5e-42	0.000258693
34	2	219634001	219637001	body_HEIGHTz	Hujoel	3.9e-22	0.0019735
34	16	12780001	13923001	body_HEIGHTz	Hujoel	9.2e-10	0.0373144
34	19	3656001	6859001	body_HEIGHTz	Hujoel	1.2e-08	2.64155e-06
34	2	196718001	196781001	body_HEIGHTz	Hujoel	7.7e-12	0.00239262
34	16	31460001	32176001	body_HEIGHTz	Hujoel	7.8e-33	0.000735544
34	16	29455001	30279001	body_HEIGHTz	Hujoel	2.9e-10	9.0758e-07
34	13	113138001	113346001	body_HEIGHTz	Hujoel	9.3e-15	0.000458902
34	8	657001	1550001	body_HEIGHTz	Hujoel	2.4e-11	0.0328535
34	11	132436001	134181001	body_HEIGHTz	Hujoel	1.8e-12	0.00272953
34	7	38774001	39574001	body_HEIGHTz	Hujoel	2.7e-11	0.00732742
34	7	44038001	44487001	body_HEIGHTz	Hujoel	1.1e-65	0.000176697
34	8	11981001	15732001	body_HEIGHTz	Hujoel	6.8e-10	0.000172671
34	4	54709001	54727001	body_HEIGHTz	Hujoel	4.4e-09	0.418461
34	14	20387001	21495001	body_HEIGHTz	Hujoel	1.2e-19	0.00111094
34	5	145823001	145825001	body_HEIGHTz	Hujoel	1.6e-13	0.0978271
34	7	76439001	77921001	body_HEIGHTz	Hujoel	1.8e-10	0.00159025
34	18	49258001	49563001	body_HEIGHTz	Hujoel	4.7e-08	0.00480003
34	18	45910001	46093001	body_HEIGHTz	Hujoel	2.5e-08	0.00394869
34	17	44147001	44356001	body_HEIGHTz	Hujoel	3e-09	0.00328766
34	7	2582001	2594001	blood_RED_COUNT_v2	Hujoel	6.8e-10	0.00251472
34	13	32379001	32771001	blood_RED_COUNT_v2	Hujoel	1.8e-11	0.000282947
34	7	100099001	100101001	blood_RED_COUNT_v2	Hujoel	1.4e-13	0.0128922
34	2	11144001	11219001	blood_RED_COUNT_v2	Hujoel	4.7e-08	0.0061368
34	20	20044001	20047001	blood_RED_COUNT_v2	Hujoel	9.2e-22	0.44487
34	8	17275001	20221001	blood_RED_COUNT_v2	Hujoel	1.5e-11	0.000439459
34	13	25335001	25540001	blood_RED_COUNT_v2	Hujoel	4.6e-13	0.147386
34	5	154338001	154388001	blood_RED_COUNT_v2	Hujoel	1.6e-13	0.0600539
34	15	93005001	93017001	blood_RED_COUNT_v2	Hujoel	3.1e-54	0.0840549
34	14	93538001	93577001	blood_RETICULOCYTE_COUNT_v2	Hujoel	3.9e-61	0.197106
34	16	81895001	81921001	blood_RETICULOCYTE_COUNT_v2	Hujoel	6.4e-49	0.0136025
34	9	109534001	110157001	blood_RETICULOCYTE_COUNT_v2	Hujoel	9.3e-13	0.00214206
34	17	37633001	38134001	blood_RETICULOCYTE_COUNT_v2	Hujoel	7.1e-25	0.00263329
34	12	123298001	123332001	blood_RETICULOCYTE_COUNT_v2	Hujoel	4.6e-19	0.000118409
34	8	60937001	61557001	blood_RETICULOCYTE_COUNT_v2	Hujoel	6.7e-38	0.00686637
34	21	46324001	46354001	blood_RETICULOCYTE_COUNT_v2	Hujoel	3.8e-11	0.000409397
34	17	69061001	69080001	blood_RETICULOCYTE_COUNT_v2	Hujoel	3.5e-11	0.222387
34	11	67712001	68777001	lung_FEV1FVCzSMOKE	Hujoel	3.5e-13	0.00309429
34	20	2559001	2596001	reticulocyte_count	Auwerx	3.08e-14	0.00189143
34	9	131651001	132344001	reticulocyte_count	Auwerx	4.7e-14	3.10665e-06
34	7	141935001	142040001	reticulocyte_count	Auwerx	6.84e-09	0.0156408
34	13	41252001	41442001	reticulocyte_count	Auwerx	5.48e-08	0.0072396
34	17	48875001	49160001	fluid_intelligence	Auwerx	4.27e-07	0.0246223
34	11	65978001	66317001	fluid_intelligence	Auwerx	4.98e-14	0.00140131
34	3	42527001	42911001	fluid_intelligence	Auwerx	1.85e-12	0.00132621
34	10	116089001	118874001	height	Auwerx	7.76e-22	0.000639254
34	7	102284001	102518001	height	Auwerx	5.24e-16	4.85836e-06
34	7	56305001	56600001	height	Auwerx	2.08e-07	9.77737e-06
34	7	98855001	99005001	height	Auwerx	1.55e-06	0.0124257
34	17	18721001	19160001	height	Auwerx	3.26e-27	0.00574391
34	13	35208001	37784001	height	Auwerx	2.77e-07	1.44805e-05
34	9	33264001	33938001	height	Auwerx	1.4e-06	0.000545896
34	12	68735001	69675001	RBC_count	Auwerx	1.7e-06	0.00185183
34	21	25804001	28945001	RBC_count	Auwerx	4.09e-06	0.0135557
34	9	124920001	127111001	RBC_count	Auwerx	5.51e-13	1.68935e-08
34	14	30586001	31072001	neuroticism	Auwerx	3.64e-07	0.0175056
35	1	41117001	41163001	body_HEIGHTz	Hujoel	4.3e-13	0.00849505
35	15	59492001	62648001	body_HEIGHTz	Hujoel	7.5e-42	2.57839e-05
35	19	34434001	34437001	body_HEIGHTz	Hujoel	3.9e-22	0.00642167
35	2	205171001	205618001	body_HEIGHTz	Hujoel	9.2e-10	0.0407833
35	13	38872001	49488001	body_HEIGHTz	Hujoel	1.2e-08	6.15358e-05
35	19	9417001	9611001	body_HEIGHTz	Hujoel	7.7e-12	0.102981
35	19	200001	580001	body_HEIGHTz	Hujoel	7.8e-33	0.0131413
35	13	32211001	35586001	body_HEIGHTz	Hujoel	2.9e-10	0.00217689
35	5	141644001	141981001	body_HEIGHTz	Hujoel	9.3e-15	0.000648255
35	13	52145001	52387001	body_HEIGHTz	Hujoel	2.4e-11	0.127555
35	15	89299001	89668001	body_HEIGHTz	Hujoel	1.8e-12	1.38753e-05
35	9	127312001	127400001	body_HEIGHTz	Hujoel	2.7e-11	0.00161163
35	5	17517001	23529001	body_HEIGHTz	Hujoel	1.1e-65	0.000162844
35	17	4703001	5340001	body_HEIGHTz	Hujoel	6.8e-10	0.000624946
35	5	24509001	24536001	body_HEIGHTz	Hujoel	4.4e-09	0.0641674
35	11	118498001	119287001	body_HEIGHTz	Hujoel	1.2e-19	0.00023677
35	18	2772001	2774001	body_HEIGHTz	Hujoel	1.6e-13	0.211846
35	11	62984001	64231001	body_HEIGHTz	Hujoel	1.8e-10	0.00144272
35	6	160154001	160411001	body_HEIGHTz	Hujoel	4.7e-08	0.0179169
35	20	31792001	31953001	body_HEIGHTz	Hujoel	2.5e-08	0.00803916
35	10	112950001	113651001	body_HEIGHTz	Hujoel	3e-09	0.0115852
35	12	52447001	52473001	blood_RED_COUNT_v2	Hujoel	6.8e-10	0.0699102
35	4	108751001	109514001	blood_RED_COUNT_v2	Hujoel	1.8e-11	0.000312875
35	4	81442001	81444001	blood_RED_COUNT_v2	Hujoel	1.4e-13	0.37073
35	20	2431001	2599001	blood_RED_COUNT_v2	Hujoel	4.7e-08	0.0166315
35	15	84653001	84656001	blood_RED_COUNT_v2	Hujoel	9.2e-22	0.287712
35	16	66550001	67347001	blood_RED_COUNT_v2	Hujoel	1.5e-11	0.000135372
35	15	49367001	49578001	blood_RED_COUNT_v2	Hujoel	4.6e-13	0.000470168
35	6	28506001	28528001	blood_RED_COUNT_v2	Hujoel	1.6e-13	0.0869606
35	10	48455001	48495001	blood_RED_COUNT_v2	Hujoel	3.1e-54	0.0162283
35	8	3052001	3111001	blood_RETICULOCYTE_COUNT_v2	Hujoel	3.9e-61	0.00463429
35	7	128683001	128727001	blood_RETICULOCYTE_COUNT_v2	Hujoel	6.4e-49	0.0785213
35	19	5219001	5265001	blood_RETICULOCYTE_COUNT_v2	Hujoel	9.3e-13	0.000439941
35	21	42104001	42408001	blood_RETICULOCYTE_COUNT_v2	Hujoel	7.1e-25	0.009509
35	21	44248001	44300001	blood_RETICULOCYTE_COUNT_v2	Hujoel	4.6e-19	0.00682005
35	15	74955001	75213001	blood_RETICULOCYTE_COUNT_v2	Hujoel	6.7e-38	1.16886e-05
35	18	12092001	12116001	blood_RETICULOCYTE_COUNT_v2	Hujoel	3.8e-11	0.00881005
35	11	94461001	94465001	blood_RETICULOCYTE_COUNT_v2	Hujoel	3.5e-11	0.0411515
35	6	44138001	46690001	lung_FEV1FVCzSMOKE	Hujoel	3.5e-13	0.00196371
35	6	17793001	17810001	reticulocyte_count	Auwerx	3.08e-14	0.0265846
35	10	31520001	32289001	reticulocyte_count	Auwerx	4.7e-14	0.0141088
35	20	33301001	33403001	reticulocyte_count	Auwerx	6.84e-09	0.0483018
35	15	89283001	89474001	reticulocyte_count	Auwerx	5.48e-08	0.00354282
35	18	45915001	46106001	fluid_intelligence	Auwerx	4.27e-07	0.0156846
35	20	42110001	43648001	fluid_intelligence	Auwerx	4.98e-14	0.00490448
35	11	56990001	57567001	fluid_intelligence	Auwerx	1.85e-12	0.0193415
35	9	18817001	21193001	height	Auwerx	7.76e-22	0.000516054
35	12	120447001	120905001	height	Auwerx	5.24e-16	0.000403133
35	6	112185001	113224001	height	Auwerx	2.08e-07	0.00323319
35	7	92158001	92539001	height	Auwerx	1.55e-06	0.00640884
35	13	95894001	98395001	height	Auwerx	3.26e-27	0.00872962
35	8	96235001	99484001	height	Auwerx	2.77e-07	0.0012079
35	14	93543001	94277001	height	Auwerx	1.4e-06	0.00287283
35	17	48577001	48960001	RBC_count	Auwerx	1.7e-06	0.000632937
35	17	38185001	38545001	RBC_count	Auwerx	4.09e-06	0.00209126
35	8	17539001	19820001	RBC_count	Auwerx	5.51e-13	0.000439459
35	14	64442001	64797001	neuroticism	Auwerx	3.64e-07	0.00322902
36	21	8848001	8882001	body_HEIGHTz	Hujoel	4.3e-13	0.00106733
36	19	17295001	17944001	body_HEIGHTz	Hujoel	7.5e-42	0.000433137
36	4	150325001	150328001	body_HEIGHTz	Hujoel	3.9e-22	0.177007
[truncated: 3,702 more rows]
