# Supplementary material for: CNest: A novel copy number association discovery method uncovers 862 new associations from 200,629 whole-exome sequence datasets in the UK Biobank
Source: Cell Genom. 2022 Aug 10;2(8):100167. doi: 10.1016/j.xgen.2022.100167 (PMC9903682; doi:10.1016/j.xgen.2022.100167)
Supplement: Table S12. Fine-mapped association regions for the six quantitative traits used to assess the relationship between CNV and SNP GWAS testing, relating to Figure 4 [file mmc13.xlsx]

## Sheet: S12
Table S12. Fine mapped association regions for the 6 quantitative traits used to assess the relationship between CNV and SNP GWAS testing This table includes 133 fine mapped CNV regions across 6 quantitative traits which had at least 1 SNP within 1MB around the ead exonic signal. The fine mapped events are classified into 4 different classes [CNV-only, CNV-allele, SNP-CNV near and SNP-CNV far]. M…
CNV	CHR	BP	mlop_P	start	end	genes	cnv_rs	type	max_r2	snp_rs_max_r2	max_r2_mlog_p	snp_max_mlog_p	snp_rs_max_mlog_p	trait
cnvr230024	16	28347001	11.9483	28346001	28362001	ENSG00000198156	cnvr230018:cnvr230024:cnvr230028	snp-cnv-near	0.903762	rs62034323	11.941	13.952	rs1126446	Alcohol_intake_1558
cnvr118544:cnvr118545:cnvr118546	7	44039001	11.1045	44038001	44040001	ENSG00000136279	cnvr118544:cnvr118545:cnvr118546	cnv-only	0.0664475	rs10271421	0.53735	2.949	rs34416780	Chronotype_1180
cnvr223202	15	83900001	8.18868	83899001	83901001	ENSG00000156218	cnvr223202	cnv-allele	0.475983	rs1471552	52.74	53.188	rs10520573	height
cnvr223254	15	84169001	9.81122	84168001	84170001	ENSG00000259511	cnvr223254	cnv-allele	0.4296	rs3803392	10.351	53.188	rs10520573	height
cnvr223262:cnvr223263:cnvr223264	15	84173001	14.2867	84172001	84187001	ENSG00000259511	cnvr223257:cnvr223262:cnvr223263:cnvr223264	snp-cnv-near	0.74426	rs35203246	21.81	53.188	rs10520573	height
cnvr223269	15	84193001	12.9182	84192001	84194001	ENSG00000259511	cnvr223269	cnv-allele	0.402321	rs150966	21.961	53.188	rs10520573	height
cnvr223276:cnvr223277:cnvr223278:cnvr223279:cnvr223280:cnvr223281:cnvr223282:cnvr223283	15	84236001	18.0758	84235001	84237001	ENSG00000184206	cnvr223276:cnvr223277:cnvr223278:cnvr223279:cnvr223280:cnvr223281:cnvr223282:cnvr223283	snp-cnv-near	0.798806	rs35203246	21.81	53.188	rs10520573	height
cnvr223290:cnvr223291:cnvr223292:cnvr223293:cnvr223294	15	84353001	12.4563	84352001	84354001	ENSG00000244056	cnvr223290:cnvr223291:cnvr223292:cnvr223293:cnvr223294	snp-cnv-near	0.843166	rs150966	21.961	53.188	rs10520573	height
cnvr223307	15	84395001	13.8224	84394001	84396001	ENSG00000244056	cnvr223307	snp-cnv-near	0.642279	rs149987188	21.796	53.188	rs10520573	height
cnvr223326:cnvr223327:cnvr223328:cnvr223329:cnvr223330:cnvr223331	15	84432001	13.9812	84431001	84433001	ENSG00000278785	cnvr223326:cnvr223327:cnvr223328:cnvr223329:cnvr223330:cnvr223331	snp-cnv-near	0.747411	rs4502182	21.738	27.688	rs4842926	height
cnvr223338	15	84477001	7.61923	84476001	84478001	ENSG00000278785	cnvr223338	cnv-allele	0.194074	rs4099847	20.485	24.816	15:85091836_CA_C	height
cnvr223340:cnvr223341	15	84482001	9.41591	84481001	84483001	ENSG00000278785	cnvr223340:cnvr223341	cnv-allele	0.40137	rs3860265	21.666	24.816	15:85091836_CA_C	height
cnvr121195	7	75497001	12.674	75496001	75498001	ENSG00000170092	cnvr121195	cnv-only	0.0815609	rs2525460	0.21907	4.1617	rs794356	Chronotype_1180
cnvr223346:cnvr223347:cnvr223348:cnvr223349:cnvr223350	15	84489001	14.2971	84488001	84490001	ENSG00000278785	cnvr223346:cnvr223347:cnvr223348:cnvr223349:cnvr223350	snp-cnv-near	0.653537	rs1809033	9.6935	24.816	15:85091836_CA_C	height
cnvr223352	15	84505001	8.60475	84504001	84506001	ENSG00000278785	cnvr223352	cnv-allele	0.413604	rs3803392	10.351	24.816	15:85091836_CA_C	height
cnvr223354:cnvr223355	15	84510001	13.4303	84509001	84511001	ENSG00000278785	cnvr223354:cnvr223355	snp-cnv-near	0.825411	rs150966	21.961	24.816	15:85091836_CA_C	height
cnvr223357	15	84513001	7.7073	84512001	84514001	ENSG00000278785	cnvr223357	snp-cnv-near	0.873257	rs1727693	4.1466	24.816	15:85091836_CA_C	height
cnvr223359:cnvr223360	15	84515001	14.5934	84514001	84516001	ENSG00000278785	cnvr223359:cnvr223360	snp-cnv-near	0.793151	rs35203246	21.81	24.816	15:85091836_CA_C	height
cnvr223744	15	88856001	37.6665	88855001	88857001	ENSG00000157766	cnvr223744	snp-cnv-near	0.931927	rs530742363	37.544	37.544	rs530742363	height
cnvr225263	16	660001	7.5341	659001	661001	ENSG00000161996	cnvr225263	cnv-allele	0.309257	rs7188691	6.7465	16.288	rs12051048	height
cnvr225887	16	2135001	7.87488	2134001	2136001	ENSG00000008710	cnvr225887	snp-cnv-near	0.769899	rs116353685	14.21	17.08	rs27648	height
cnvr240957	17	18428001	7.49491	18427001	18429001	ENSG00000214860	cnvr240957	snp-cnv-far	0.714466	rs2656417	6.8475	9.5198	rs2605134	height
cnvr241008	17	18552001	7.52216	18551001	18553001	ENSG00000276532	cnvr241008	snp-cnv-far	0.927711	rs3907609	6.9278	9.5198	rs2605134	height
cnvr124306:cnvr124307	7	102348001	12.1952	102347001	102358001	ENSG00000260097	cnvr124306:cnvr124307:cnvr124311:cnvr124312:cnvr124315	cnv-allele	0.295133	rs60871950	2.0356	9.3021	rs4727554	Chronotype_1180
cnvr242372	17	29762001	8.68246	29761001	29763001	ENSG00000141298	cnvr242372	cnv-allele	0.247904	rs2729450	7.0583	17.716	rs542939	height
cnvr248934	17	63874001	9.86801	63873001	63875001	ENSG00000213218	cnvr248934	cnv-allele	0.465068	rs2320120	22.493	44.14	rs3020619	height
cnvr249135	17	64663001	7.46186	64662001	64664001	ENSG00000108854	cnvr249135	cnv-allele	0.0257758	rs6504269	0.53467	8.4724	17:62649590_AT_A	height
cnvr274586	20	34920001	10.9617	34919001	34921001	ENSG00000131069	cnvr274586	cnv-allele	0.335506	rs11453665	47.691	123.22	20:34008020_CTTTTT_C	height
cnvr274737	20	35385001	29.9839	35384001	35386001	ENSG00000101019	cnvr274737	snp-cnv-near	0.606402	rs4911494	120.57	154.26	rs143384	height
cnvr274749	20	35439001	14.257	35438001	35440001	ENSG00000125965	cnvr274749	cnv-allele	0.403964	rs143384	154.26	154.26	rs143384	height
cnvr274872	20	35856001	8.9081	35855001	35857001	ENSG00000025293	cnvr274872	cnv-allele	0.512265	rs2425165	50.326	154.26	rs143384	height
cnvr28713	1	224460001	8.68386	224459001	224461001	ENSG00000143786	cnvr28713	snp-cnv-near	0.656831	rs9970697	12.43	14.792	rs75417300	height
cnvr3053	1	16570001	8.1177	16569001	16571001	ENSG00000219481	cnvr3053	cnv-allele	0.372184	rs11203328	17.147	37.452	rs2284748	height
cnvr3105:cnvr3106	1	16649001	11.4711	16648001	16650001	ENSG00000207513	cnvr3105:cnvr3106	cnv-allele	0.358978	rs157251	0.086403	37.452	rs2284748	height
cnvr124381:cnvr124382:cnvr124383:cnvr124384	7	102480001	15.766	102479001	102519001	ENSG00000170667	cnvr124359:cnvr124361:cnvr124362:cnvr124363:cnvr124364:cnvr124365:cnvr124366:cnvr124367:cnvr124369:cnvr124370:cnvr124371:cnvr124372:cnvr124373:cnvr124374:cnvr124375:cnvr124377:cnvr124381:cnvr124382:cnvr124383:cnvr124384:cnvr124386	cnv-allele	0.174709	rs12386747	0.37117	9.3021	rs4727554	Chronotype_1180
cnvr3154	1	16896001	11.4364	16895001	16897001	ENSG00000207005:ENSG00000058453	cnvr3154	snp-cnv-far	0.67086	rs2273113	16.127	37.452	rs2284748	height
cnvr37926	2	71407001	9.53415	71406001	71408001	ENSG00000075292	cnvr37926	snp-cnv-near	0.681078	rs6714975	24.353	25.481	rs17693408	height
cnvr461	1	1702001	7.39381	1701001	1703001	ENSG00000008128	cnvr461	cnv-allele	0.33948	rs56044478	0.89223	10.842	rs262675	height
cnvr89171	5	55665001	7.98214	55664001	55666001	ENSG00000177058	cnvr89171	snp-cnv-near	0.602582	5:54956875_CA_C	29.241	33.668	rs3898451	height
cnvr124390:cnvr124391:cnvr124392:cnvr124393:cnvr124394:cnvr124395:cnvr124396	7	102539001	23.1538	102538001	102540001	ENSG00000205238	cnvr124390:cnvr124391:cnvr124392:cnvr124393:cnvr124394:cnvr124395:cnvr124396	cnv-allele	0.370707	rs116082009	3.2242	9.3021	rs4727554	Chronotype_1180
cnvr124398:cnvr124399:cnvr124400:cnvr124401:cnvr124402:cnvr124403:cnvr124404:cnvr124405:cnvr124406	7	102553001	24.1217	102552001	102554001	ENSG00000205238	cnvr124398:cnvr124399:cnvr124400:cnvr124401:cnvr124402:cnvr124403:cnvr124404:cnvr124405:cnvr124406	cnv-allele	0.212362	rs200641079	3.577	9.3021	rs4727554	Chronotype_1180
cnvr124408:cnvr124409:cnvr124410:cnvr124411:cnvr124412:cnvr124413:cnvr124414	7	102567001	17.404	102566001	102568001	ENSG00000285437	cnvr124408:cnvr124409:cnvr124410:cnvr124411:cnvr124412:cnvr124413:cnvr124414	cnv-allele	0.250082	rs60871950	2.0356	9.3021	rs4727554	Chronotype_1180
cnvr124417:cnvr124418:cnvr124419:cnvr124420:cnvr124421	7	102583001	16.1168	102582001	102618001	ENSG00000105808:ENSG00000279168	cnvr124417:cnvr124418:cnvr124419:cnvr124420:cnvr124421:cnvr124423:cnvr124425:cnvr124426:cnvr124427:cnvr124428:cnvr124429:cnvr124430:cnvr124431:cnvr124433:cnvr124435:cnvr124436:cnvr124437:cnvr124438:cnvr124439:cnvr124440:cnvr124442	cnv-allele	0.235205	rs10256463	1	9.3021	rs4727554	Chronotype_1180
cnvr124448	7	102638001	20.1119	102637001	102644001	ENSG00000279168:ENSG00000267368	cnvr124445:cnvr124446:cnvr124448:cnvr124450:cnvr124451:cnvr124452:cnvr124453:cnvr124454	cnv-allele	0.358181	rs12113233	3.3158	9.3021	rs4727554	Chronotype_1180
cnvr124461:cnvr124462	7	102655001	12.8516	102654001	102661001	ENSG00000279168:ENSG00000173678	cnvr124456:cnvr124457:cnvr124458:cnvr124459:cnvr124461:cnvr124462	cnv-allele	0.21858	rs10256463	1	9.3021	rs4727554	Chronotype_1180
cnvr230061	16	28457001	14.1385	28456001	28472001	ENSG00000233232	cnvr230051:cnvr230061	snp-cnv-near	0.881599	rs62034323	11.941	14.461	rs8046545	Alcohol_intake_1558
cnvr124464:cnvr124465:cnvr124466	7	102666001	12.0241	102665001	102672001	ENSG00000279168:ENSG00000228049	cnvr124464:cnvr124465:cnvr124466:cnvr124469	cnv-allele	0.232462	rs60871950	2.0356	9.3021	rs4727554	Chronotype_1180
cnvr124472:cnvr124473:cnvr124474:cnvr124475:cnvr124476:cnvr124477	7	102682001	12.5466	102681001	102683001	ENSG00000279168	cnvr124472:cnvr124473:cnvr124474:cnvr124475:cnvr124476:cnvr124477	cnv-allele	0.212041	rs10256463	1	9.3021	rs4727554	Chronotype_1180
cnvr124479	7	102691001	11.2803	102690001	102692001	ENSG00000279168	cnvr124479	cnv-allele	0.191491	rs10256463	1	9.3021	rs4727554	Chronotype_1180
cnvr102348	6	30921001	10.3747	30920001	30922001	ENSG00000137411	cnvr102348	snp-cnv-near	0.928904	rs2517467	10.38	30.78	rs149405105	Fev_fvc_zscore_20258
cnvr102411:cnvr102412:cnvr102413:cnvr102414	6	31270001	19.0041	31269001	31271001	ENSG00000204525	cnvr102411:cnvr102412:cnvr102413:cnvr102414	snp-cnv-near	0.879445	6:31240307_TACCTC_T	12.847	43.527	rs805284	Fev_fvc_zscore_20258
cnvr102424	6	31358001	7.73223	31357001	31359001	ENSG00000234745	cnvr102424	snp-cnv-near	0.751244	rs2596478	0.082632	43.527	rs805284	Fev_fvc_zscore_20258
cnvr102717:cnvr102718:cnvr102719	6	31983001	10.4153	31982001	31984001	ENSG00000244731:ENSG00000204344	cnvr102717:cnvr102718:cnvr102719	snp-cnv-far	0.633719	rs389884	12.938	59.122	rs2070600	Fev_fvc_zscore_20258
cnvr102728:cnvr102729:cnvr102730:cnvr102731:cnvr102732:cnvr102733:cnvr102734:cnvr102735:cnvr102736:cnvr102737:cnvr102738:cnvr102739:cnvr102740:cnvr102741:cnvr102742:cnvr102743:cnvr102744:cnvr102745:cnvr102746:cnvr102747:cnvr102748:cnvr102749	6	31992001	27.6175	31991001	32000001	ENSG00000244731	cnvr102721:cnvr102722:cnvr102723:cnvr102724:cnvr102725:cnvr102726:cnvr102728:cnvr102729:cnvr102730:cnvr102731:cnvr102732:cnvr102733:cnvr102734:cnvr102735:cnvr102736:cnvr102737:cnvr102738:cnvr102739:cnvr102740:cnvr102741:cnvr102742:cnvr102743:cnvr102744:cnvr102745:cnvr102746:cnvr102747:cnvr102748:cnvr102749	snp-cnv-far	0.726598	rs389884	12.938	59.122	rs2070600	Fev_fvc_zscore_20258
cnvr102753:cnvr102754:cnvr102755:cnvr102756:cnvr102757:cnvr102758	6	32031001	10.2816	32030001	32032001	ENSG00000224389	cnvr102753:cnvr102754:cnvr102755:cnvr102756:cnvr102757:cnvr102758	snp-cnv-far	0.626938	rs389884	12.938	59.122	rs2070600	Fev_fvc_zscore_20258
cnvr102765:cnvr102766	6	32045001	9.58077	32044001	32046001	ENSG00000168477	cnvr102765:cnvr102766	cnv-allele	0.504359	rs389884	12.938	59.122	rs2070600	Fev_fvc_zscore_20258
cnvr230168	16	28759001	13.582	28758001	28760001	ENSG00000196993	cnvr230168	snp-cnv-near	0.891598	rs378421	12.794	14.461	rs8046545	Alcohol_intake_1558
cnvr102940	6	32758001	8.02184	32757001	32759001	ENSG00000232629	cnvr102940	snp-cnv-near	0.90358	rs9276568	6.1296	27.746	rs113742050	Fev_fvc_zscore_20258
cnvr197544	12	132509001	8.37732	132508001	132510001	ENSG00000112787	cnvr197544	cnv-only	0.0300132	rs4883578	0.075971	3.7855	rs11246900	Fev_fvc_zscore_20258
cnvr85979:cnvr85980	5	746001	9.9718	745001	751001	ENSG00000206077	cnvr85977:cnvr85979:cnvr85980	cnv-only	0.556238	rs445674	2.0767	5.0998	rs11738281	Fev_fvc_zscore_20258
cnvr96554	5	148477001	8.40429	148476001	148478001	ENSG00000164270	cnvr96554	cnv-allele	0.520949	rs7715901	40.576	41.821	rs7733410	Fev_fvc_zscore_20258
cnvr12:cnvr13	1	70001	15.8845	69001	71001	ENSG00000186092	cnvr12:cnvr13	cnv-only	0.0969242	rs377100675	1.5728	2.0022	rs367666799	Hair_colour_1747
cnvr135958	8	81809001	7.66668	81808001	81810001	ENSG00000104497	cnvr135958	cnv-allele	0.359849	rs11987391	23.019	23.599	rs530357174	Hair_colour_1747
cnvr140658:cnvr140659	9	179001	9.27526	178001	180001	ENSG00000172785	cnvr140658:cnvr140659	snp-cnv-near	0.918526	9:174812_C_A	8.5759	17.19	rs601023	Hair_colour_1747
cnvr175527:cnvr175528	11	69064001	26.2209	69063001	69088001	ENSG00000162341	cnvr175527:cnvr175528:cnvr175541	cnv-allele	0.34057	rs72928978	279.21	279.21	rs72928978	Hair_colour_1747
cnvr177678	11	89994001	7.32201	89993001	89995001	ENSG00000204450	cnvr177678	cnv-allele	0.430532	rs489009	3.404	13.363	rs116971302	Hair_colour_1747
cnvr177687	11	90036001	7.38366	90035001	90037001	ENSG00000204449	cnvr177687	snp-cnv-far	0.745139	rs10830398	11.324	13.363	rs116971302	Hair_colour_1747
cnvr230205	16	28864001	10.524	28863001	28865001	ENSG00000178188	cnvr230205	snp-cnv-near	0.825016	rs7498603	13.555	14.461	rs8046545	Alcohol_intake_1558
cnvr177701	11	90063001	8.0459	90062001	90064001	ENSG00000204449	cnvr177701	snp-cnv-far	0.829692	rs10830398	11.324	13.363	rs116971302	Hair_colour_1747
cnvr17:cnvr18:cnvr19:cnvr20	1	136001	26.0654	135001	137001	ENSG00000238009	cnvr17:cnvr18:cnvr19:cnvr20	cnv-only	0.0359567	rs377100675	1.5728	2.2792	rs6594032	Hair_colour_1747
cnvr201458	13	77902001	11.0712	77901001	77903001	ENSG00000136160	cnvr201458	cnv-allele	0.346828	rs5351	134.37	149.31	rs1279395	Hair_colour_1747
cnvr212272	15	20446001	42.8154	20445001	20447001	ENSG00000181984	cnvr212272	cnv-only	0.15023	rs1620147	0.098497	2.6633	rs112167943	Hair_colour_1747
cnvr212515	15	22428001	16.8979	22427001	22429001	ENSG00000185182	cnvr212515	cnv-only	0.156656	rs117832905	0.65623	3.0674	rs1864287	Hair_colour_1747
cnvr212561	15	22555001	26.3741	22554001	22556001	ENSG00000277515	cnvr212561	cnv-only	0.114824	rs55753305	1.4396	2.6289	rs4779179	Hair_colour_1747
cnvr212569	15	22564001	7.76414	22563001	22565001	ENSG00000277515	cnvr212569	cnv-only	0.127445	rs55753305	1.4396	2.6289	rs4779179	Hair_colour_1747
cnvr212572	15	22570001	14.8063	22569001	22571001	ENSG00000277515	cnvr212572	cnv-only	0.0835245	rs55753305	1.4396	2.6289	rs4779179	Hair_colour_1747
cnvr212607	15	22691001	9.50588	22690001	22692001	ENSG00000277515	cnvr212607	cnv-only	0.0172146	rs1532452	1.7404	2.3289	rs4779400	Hair_colour_1747
cnvr212743	15	23134001	27.3859	23133001	23135001	ENSG00000273976	cnvr212743	cnv-only	0.0941758	rs139189847	0.96733	2.231	15:23695521_CTTTTT_C	Hair_colour_1747
cnvr118502:cnvr118503	7	43962001	9.73082	43961001	43963001	ENSG00000078967	cnvr118502:cnvr118503	cnv-only	0.0499208	rs2971680	0.36931	2.949	rs34416780	Chronotype_1180
cnvr212772	15	23294001	9.47505	23293001	23295001	ENSG00000278222	cnvr212772	cnv-only	0.0751471	rs1917994	1.1594	2.231	15:23695521_CTTTTT_C	Hair_colour_1747
cnvr212787:cnvr212788	15	23331001	36.0643	23330001	23332001	ENSG00000278222	cnvr212787:cnvr212788	cnv-only	0.0882785	rs139189847	0.96733	2.231	15:23695521_CTTTTT_C	Hair_colour_1747
cnvr212803:cnvr212804	15	23431001	14.473	23430001	23432001	ENSG00000174450	cnvr212803:cnvr212804	cnv-only	0.0702573	rs1917994	1.1594	2.231	15:23695521_CTTTTT_C	Hair_colour_1747
cnvr212985	15	27987001	21.4782	27986001	27988001	ENSG00000104044	cnvr212985	snp-cnv-near	0.757337	rs10852218	193.23	287.41	rs111686544	Hair_colour_1747
cnvr213060	15	28142001	231.82	28141001	28323001	ENSG00000128731	cnvr213018:cnvr213028:cnvr213050:cnvr213053:cnvr213060:cnvr213065:cnvr213080:cnvr213103:cnvr213104	cnv-allele	0.201189	rs72714141	207.89	287.41	rs111686544	Hair_colour_1747
cnvr213108	15	28345001	15.8442	28344001	28346001	ENSG00000128731	cnvr213108	cnv-allele	0.149908	rs8036234	1.5644	287.41	rs111686544	Hair_colour_1747
cnvr213115:cnvr213116:cnvr213117	15	28354001	217.747	28353001	28355001	ENSG00000153684	cnvr213115:cnvr213116:cnvr213117	cnv-allele	0.141324	rs62007487	254.46	287.41	rs111686544	Hair_colour_1747
cnvr213122	15	28382001	42.3703	28381001	28391001	ENSG00000153684	cnvr213122:cnvr213126:cnvr213130	cnv-allele	0.039855	rs2345413	167.97	287.41	rs111686544	Hair_colour_1747
cnvr213137:cnvr213138	15	28455001	32.0695	28454001	28456001	ENSG00000153684	cnvr213137:cnvr213138	cnv-allele	0.0805821	rs1809060	193.09	287.41	rs111686544	Hair_colour_1747
cnvr213152	15	28523001	36.7301	28522001	28532001	ENSG00000183629	cnvr213144:cnvr213152	cnv-allele	0.0376463	rs60878621	79.819	287.41	rs111686544	Hair_colour_1747
cnvr118514:cnvr118515	7	43989001	21.4286	43988001	43990001	ENSG00000239556	cnvr118514:cnvr118515	cnv-only	0.0524233	rs2971680	0.36931	2.949	rs34416780	Chronotype_1180
cnvr213156	15	28557001	61.851	28556001	28558001	ENSG00000183629	cnvr213156	cnv-allele	0.0889591	rs1514047	73.849	287.41	rs111686544	Hair_colour_1747
cnvr213158	15	28559001	11.0416	28558001	28560001	ENSG00000183629	cnvr213158	cnv-allele	0.0466904	rs1514047	73.849	287.41	rs111686544	Hair_colour_1747
cnvr213172	15	28580001	47.1758	28579001	28581001	ENSG00000183629	cnvr213172	cnv-allele	0.0703392	rs34639657	127.75	287.41	rs111686544	Hair_colour_1747
cnvr213190:cnvr213191	15	28649001	157.587	28648001	28650001	ENSG00000188626	cnvr213190:cnvr213191	cnv-allele	0.193356	rs8036234	1.5644	287.41	rs111686544	Hair_colour_1747
cnvr213199	15	28660001	8.71025	28659001	28661001	ENSG00000188626	cnvr213199	cnv-allele	0.098091	rs72714141	207.89	287.41	rs111686544	Hair_colour_1747
cnvr213235	15	28764001	12.739	28763001	28765001	ENSG00000188626	cnvr213235	cnv-allele	0.309379	rs7179541	57.175	287.41	rs111686544	Hair_colour_1747
cnvr223397	15	101924001	9.51242	101923001	101925001	ENSG00000177693	cnvr223397	cnv-only	0.0201071	rs2078195	0.12918	1.7476	rs7170232	Hair_colour_1747
cnvr235275	16	89531001	62.8748	89530001	89543001	ENSG00000197912	cnvr235267:cnvr235275	snp-cnv-near	0.732064	rs12928752	111.06	306.65	rs4248913	Hair_colour_1747
cnvr235317	16	89641001	14.6966	89640001	89642001	ENSG00000131165	cnvr235317	cnv-allele	0.528812	rs2052868	62.631	306.65	rs4248913	Hair_colour_1747
cnvr235424	16	89817001	11.7778	89816001	89818001	ENSG00000187741	cnvr235424	cnv-allele	0.22947	rs1800282	152.14	306.65	rs4248913	Hair_colour_1747
cnvr118521	7	44003001	9.21863	44002001	44004001	ENSG00000136206	cnvr118521	cnv-only	0.0444686	rs2971680	0.36931	2.949	rs34416780	Chronotype_1180
cnvr235437	16	89860001	8.01325	89859001	89861001	ENSG00000204991	cnvr235437	cnv-allele	0.409349	rs7200842	58.737	306.65	rs4248913	Hair_colour_1747
cnvr235513	16	90030001	12.2066	90029001	90031001	ENSG00000141013:ENSG00000221819	cnvr235513	cnv-allele	0.448835	rs12920767	78.36	306.65	rs4248913	Hair_colour_1747
cnvr235541	16	90096001	25.658	90095001	90097001	ENSG00000126856	cnvr235541	snp-cnv-near	0.702076	rs4785775	12.524	306.65	rs4248913	Hair_colour_1747
cnvr235545	16	90103001	13.7685	90102001	90104001	ENSG00000126856	cnvr235545	cnv-allele	0.158095	rs9925178	93.115	306.65	rs4248913	Hair_colour_1747
cnvr250189:cnvr250190	18	48001	10.0808	47001	49001	ENSG00000173213	cnvr250189:cnvr250190	cnv-only	0.249217	rs7231099	0.26785	2.3243	rs575560738	Hair_colour_1747
cnvr272849	20	34232001	63.6845	34231001	34233001	ENSG00000101440	cnvr272849	cnv-allele	0.462628	20:32819221_TG_T	217.33	217.33	20:32819221_TG_T	Hair_colour_1747
cnvr272947	20	34710001	13.9623	34709001	34711001	ENSG00000198646:ENSG00000078804	cnvr272947	cnv-allele	0.423328	rs73616608	79.808	217.33	20:32819221_TG_T	Hair_colour_1747
cnvr99850	6	498001	42.3965	497001	499001	ENSG00000112685	cnvr99850	cnv-allele	0.551798	rs6909878	205.92	299.97	rs2666955	Hair_colour_1747
cnvr125900	7	121262001	7.80263	121261001	121263001	ENSG00000106034	cnvr125900	cnv-allele	0.393007	rs10953934	77.485	219.23	rs2908007	Heel_bone_density_3148
cnvr125908	7	121326001	20.5865	121325001	121340001	ENSG00000002745	cnvr125908:cnvr125914:cnvr125915	cnv-allele	0.425003	rs10668066	194.22	219.23	rs2908007	Heel_bone_density_3148
cnvr118530	7	44015001	7.89225	44014001	44016001	ENSG00000136206	cnvr118530	cnv-only	0.0538547	rs2971680	0.36931	2.949	rs34416780	Chronotype_1180
cnvr125930	7	121441001	8.36719	121440001	121442001	ENSG00000196937	cnvr125930	cnv-allele	0.478214	rs2707490	15.957	219.23	rs2908007	Heel_bone_density_3148
cnvr130463:cnvr130464:cnvr130465	8	8229001	8.41222	8228001	8230001	ENSG00000275342	cnvr130463:cnvr130464:cnvr130465	snp-cnv-near	0.903714	rs2980439	9.1239	11.972	rs2948300	Heel_bone_density_3148
cnvr102369	6	31027001	9.62349	31026001	31028001	ENSG00000261272	cnvr102369	snp-cnv-near	0.779671	rs111996227	8.1809	34.457	rs9266244	height
cnvr102411:cnvr102412:cnvr102413:cnvr102414:cnvr102415:cnvr102416	6	31270001	22.2148	31269001	31271001	ENSG00000204525	cnvr102411:cnvr102412:cnvr102413:cnvr102414:cnvr102415:cnvr102416	snp-cnv-near	0.917049	6:31240307_TACCTC_T	25.641	34.457	rs9266244	height
cnvr102421:cnvr102422:cnvr102423:cnvr102424	6	31355001	23.09	31354001	31356001	ENSG00000234745	cnvr102421:cnvr102422:cnvr102423:cnvr102424	snp-cnv-near	0.783769	rs2596493	7.5	34.457	rs9266244	height
cnvr102427:cnvr102428	6	31395001	11.8663	31394001	31396001	ENSG00000204520	cnvr102427:cnvr102428	snp-cnv-near	0.781654	rs9501387	12.412	34.457	rs9266244	height
cnvr102450	6	31530001	10.2453	31529001	31531001	ENSG00000204511:ENSG00000198563	cnvr102450	snp-cnv-far	0.911599	rs3093980	10.878	34.457	rs9266244	height
cnvr102717:cnvr102718:cnvr102719	6	31983001	11.6815	31982001	31984001	ENSG00000244731:ENSG00000204344	cnvr102717:cnvr102718:cnvr102719	snp-cnv-far	0.630923	rs389884	17.694	33.498	rs2857693	height
cnvr102721:cnvr102722:cnvr102723:cnvr102724:cnvr102725:cnvr102726	6	31992001	18.7847	31991001	32000001	ENSG00000244731	cnvr102721:cnvr102722:cnvr102723:cnvr102724:cnvr102725:cnvr102726:cnvr102728:cnvr102729:cnvr102730:cnvr102731:cnvr102732:cnvr102733:cnvr102734:cnvr102735:cnvr102736:cnvr102737:cnvr102738:cnvr102739	snp-cnv-far	0.779459	rs389884	17.694	33.498	rs2857693	height
cnvr102741:cnvr102742:cnvr102743:cnvr102744:cnvr102745:cnvr102746:cnvr102747:cnvr102748:cnvr102749	6	32014001	11.9223	32013001	32032001	ENSG00000224389	cnvr102741:cnvr102742:cnvr102743:cnvr102744:cnvr102745:cnvr102746:cnvr102747:cnvr102748:cnvr102749:cnvr102753:cnvr102754:cnvr102755:cnvr102756:cnvr102757:cnvr102758	snp-cnv-far	0.625814	rs389884	17.694	33.498	rs2857693	height
cnvr118536	7	44030001	8.31237	44029001	44031001	ENSG00000136279	cnvr118536	cnv-only	0.179749	rs150606104	0.012372	2.949	rs34416780	Chronotype_1180
cnvr102765:cnvr102766	6	32045001	14.3966	32044001	32046001	ENSG00000168477	cnvr102765:cnvr102766	cnv-allele	0.504359	rs389884	17.694	33.498	rs2857693	height
cnvr102889	6	32331001	7.58421	32330001	32332001	ENSG00000204296	cnvr102889	snp-cnv-near	0.620793	6:32297798_CTCTT_C	10.959	33.328	rs622871	height
cnvr102921	6	32444001	10.2971	32443001	32445001	ENSG00000204287	cnvr102921	snp-cnv-near	0.81552	rs7192	24.782	32.374	rs537160	height
cnvr102933:cnvr102934	6	32662001	9.01844	32661001	32663001	ENSG00000179344	cnvr102933:cnvr102934	snp-cnv-near	0.92881	rs9273498	9.1915	30.672	6:32419074_CT_C	height
cnvr102943	6	32762001	8.11653	32761001	32763001	ENSG00000232629	cnvr102943	snp-cnv-near	0.88663	rs762815	10.495	30.672	6:32419074_CT_C	height
cnvr102954:cnvr102955	6	32828001	7.69986	32827001	32829001	ENSG00000204267	cnvr102954:cnvr102955	snp-cnv-near	0.76802	rs241453	10.006	30.672	6:32419074_CT_C	height
cnvr110888	6	130067001	8.75691	130066001	130068001	ENSG00000198945	cnvr110888	cnv-allele	0.313339	rs9402214	35.171	44.206	rs7740107	height
cnvr139030:cnvr139031	8	129730001	11.2273	129729001	129731001	ENSG00000147697	cnvr139030:cnvr139031	snp-cnv-near	0.632192	rs7004355	19.452	30.244	rs10808583	height
cnvr163529	10	102477001	10.8548	102476001	102478001	ENSG00000138111:ENSG00000138107	cnvr163529	snp-cnv-far	0.721398	rs10883726	17.279	19.048	rs71912020	height
cnvr174925	11	66745001	9.92025	66744001	66746001	ENSG00000173715:ENSG00000173898	cnvr174925	cnv-allele	0.177493	rs34419890	40.554	65.222	rs56088284	height
